# Supplementary material for: Taxonomic revision of the Afrotropical Agabus raffrayi species group with the description of four new species (Coleoptera, Dytiscidae)
Source: Zookeys. 2020 Aug 24;963:45–79. doi: 10.3897/zookeys.963.53470 (PMC7458944; doi:10.3897/zookeys.963.53470)
Supplement: XML Treatment for Agabus raffrayi [file zookeys.963.53470-treatment1.xml]

<!DOCTYPE tp:taxon-treatment
  PUBLIC "-//TaxonX//DTD Taxonomic Treatment Publishing DTD v0 20100105//EN" "tax-treatment-NSO.dtd">
<tp:taxon-treatment xmlns:tp="http://www.plazi.org/taxpub"><tp:treatment-meta><kwd-group><label>Taxon classification</label><kwd><named-content xmlns:xlink="http://www.w3.org/1999/xlink" content-type="kingdom">Animalia</named-content></kwd><kwd><named-content xmlns:xlink="http://www.w3.org/1999/xlink" content-type="order">Coleoptera</named-content></kwd><kwd><named-content xmlns:xlink="http://www.w3.org/1999/xlink" content-type="family">Dytiscidae</named-content></kwd></kwd-group><mixed-citation publication-type="journal"><person-group><name><surname>Englund</surname><given-names>William F.</given-names></name><name><surname>Njoroge</surname><given-names>Laban</given-names></name><name><surname>Biström</surname><given-names>Olof</given-names></name><name><surname>Miller</surname><given-names>Kelly B.</given-names></name><name><surname>Bilton</surname><given-names>David T.</given-names></name><name><surname>Bergsten</surname><given-names>Johannes</given-names></name></person-group><article-title>Taxonomic revision of the Afrotropical <italic><tp:taxon-name><tp:taxon-name-part taxon-name-part-type="genus" reg="Agabus">Agabus</tp:taxon-name-part> <tp:taxon-name-part taxon-name-part-type="species" reg="raffrayi">raffrayi</tp:taxon-name-part></tp:taxon-name></italic> species group with the description of four new species (<tp:taxon-name><tp:taxon-name-part taxon-name-part-type="order">Coleoptera</tp:taxon-name-part></tp:taxon-name>, <tp:taxon-name><tp:taxon-name-part taxon-name-part-type="family">Dytiscidae</tp:taxon-name-part></tp:taxon-name>)</article-title><source>Zookeys</source><day>24</day><month>8</month><year>2020</year><volume>963</volume><fpage>45</fpage><lpage>79</lpage><pub-id pub-id-type="doi">10.3897/zookeys.963.53470</pub-id></mixed-citation></tp:treatment-meta><tp:nomenclature><tp:taxon-name><object-id xmlns:xlink="http://www.w3.org/1999/xlink" content-type="arpha" xlink:type="simple">2750ED0D-FA48-5C54-8707-87F934361C04</object-id>
              <tp:taxon-name-part taxon-name-part-type="genus" reg="Agabus">Agabus</tp:taxon-name-part>
              <tp:taxon-name-part taxon-name-part-type="species" reg="raffrayi">raffrayi</tp:taxon-name-part>
            </tp:taxon-name><tp:taxon-authority>Sharp, 1882</tp:taxon-authority><xref ref-type="fig" rid="F1">Figures 1</xref><xref ref-type="fig" rid="F2">, 2B</xref><xref ref-type="fig" rid="F3">, 3B</xref><xref ref-type="fig" rid="F5">, 5A–C</xref><xref ref-type="fig" rid="F8">, 8D</xref><xref ref-type="fig" rid="F10">, 10D</xref><xref ref-type="fig" rid="F11">, 11D</xref><xref ref-type="fig" rid="F11">, 11I</xref><xref ref-type="fig" rid="F12">, 12</xref><xref ref-type="fig" rid="F13">, 13</xref><xref ref-type="fig" rid="F14">, 14</xref><tp:nomenclature-citation-list><tp:nomenclature-citation><tp:taxon-name>
                  <tp:taxon-name-part taxon-name-part-type="genus" reg="Agabus">Agabus</tp:taxon-name-part> <tp:taxon-name-part taxon-name-part-type="species" reg="raffrayi">raffrayi</tp:taxon-name-part></tp:taxon-name><comment>Sharp, 1882: 501–502</comment></tp:nomenclature-citation><tp:nomenclature-citation><tp:taxon-name>
                  <tp:taxon-name-part taxon-name-part-type="genus" reg="Agabus">Agabus</tp:taxon-name-part> <tp:taxon-name-part taxon-name-part-type="species" reg="limbicollis">limbicollis</tp:taxon-name-part></tp:taxon-name><comment>Régimbart, 1905: 224–225 (Syn. <xref ref-type="bibr" rid="B15">Nilsson 1992a</xref>)</comment></tp:nomenclature-citation></tp:nomenclature-citation-list></tp:nomenclature><tp:treatment-sec sec-type="type locality" id="SECID0E3AAG"><title>Type locality.</title><p><italic><tp:taxon-name><tp:taxon-name-part taxon-name-part-type="genus" reg="Agabus"/><tp:taxon-name-part taxon-name-part-type="species" reg="raffrayi">raffrayi</tp:taxon-name-part></tp:taxon-name></italic> “Abyssinia” [Ethiopia]; <italic><tp:taxon-name><tp:taxon-name-part taxon-name-part-type="genus" reg="Agabus"/><tp:taxon-name-part taxon-name-part-type="species" reg="limbicollis">limbicollis</tp:taxon-name-part></tp:taxon-name></italic> “Abyssinie: Auato, au bord du Nil Bleu, dans le Gindeberat” [Ethiopia: Auato, on the banks of the Blue Nile, in the Gindeberat].</p></tp:treatment-sec><tp:treatment-sec sec-type="type material" id="SECID0EWBAG"><title>Type material.</title><p><bold><italic>Lectotype</italic></bold> ♂ of <italic><tp:taxon-name><tp:taxon-name-part taxon-name-part-type="genus" reg="Agabus"/><tp:taxon-name-part taxon-name-part-type="species" reg="raffrayi">raffrayi</tp:taxon-name-part></tp:taxon-name></italic> (<named-content xmlns:xlink="http://www.w3.org/1999/xlink" content-type="dwc:institutional_code" xlink:type="simple">BMNH</named-content>) labelled: “♂ Abyssinia, Raffray 782”, “Type”, “Sharp Coll 1905-313.”, “Type 782 <tp:taxon-name><tp:taxon-name-part taxon-name-part-type="genus" reg="Agabus">Agabus</tp:taxon-name-part></tp:taxon-name> Raffrayi n.sp. Abyssinia”, “LECTOTYPUS ♂ <tp:taxon-name><tp:taxon-name-part taxon-name-part-type="genus" reg="Agabus">Agabus</tp:taxon-name-part> <tp:taxon-name-part taxon-name-part-type="species" reg="raffrayi">raffrayi</tp:taxon-name-part></tp:taxon-name> Sharp, 1882 Des. A.Nilsson, 1989”. <bold><italic>Lectotype</italic></bold> ♂ of <italic><tp:taxon-name><tp:taxon-name-part taxon-name-part-type="genus" reg="Agabus"/><tp:taxon-name-part taxon-name-part-type="species" reg="limbicollis">limbicollis</tp:taxon-name-part></tp:taxon-name></italic> (MNB) labelled: “N.O. – Africa, Schoa, Falle O. Neumann S.”, “610 Falle”, “<tp:taxon-name><tp:taxon-name-part taxon-name-part-type="genus" reg="Agabus">Agabus</tp:taxon-name-part> <tp:taxon-name-part taxon-name-part-type="species" reg="limbicollis">limbicollis</tp:taxon-name-part></tp:taxon-name> Rég. Type.”, “LECTOTYPUS ♂ <tp:taxon-name><tp:taxon-name-part taxon-name-part-type="genus" reg="Agabus">Agabus</tp:taxon-name-part> <tp:taxon-name-part taxon-name-part-type="species" reg="limbicollis">limbicollis</tp:taxon-name-part></tp:taxon-name> Régimbart, 1905. Des. Nilsson -90”.</p></tp:treatment-sec><tp:treatment-sec sec-type="diagnosis" id="SECID0EBEAG"><title>Diagnosis.</title><p>With a prolonged preapical section of male aedeagus and a pronotal hypomeron which is not visible in lateral view, this species is most similar to <italic><tp:taxon-name><tp:taxon-name-part taxon-name-part-type="genus" reg="Agabus">A.</tp:taxon-name-part> <tp:taxon-name-part taxon-name-part-type="species" reg="pallidus">pallidus</tp:taxon-name-part></tp:taxon-name></italic> and <italic><tp:taxon-name><tp:taxon-name-part taxon-name-part-type="genus" reg="Agabus">A.</tp:taxon-name-part> <tp:taxon-name-part taxon-name-part-type="species" reg="ruwenzoricus">ruwenzoricus</tp:taxon-name-part></tp:taxon-name></italic>. From the former it is separated by its broader metasternal wing (Figs <xref ref-type="fig" rid="F2">2</xref>, <xref ref-type="fig" rid="F12">12</xref>) and from the latter by the lack of interocular spots (compare Fig. <xref ref-type="fig" rid="F4">4D, B</xref>).</p></tp:treatment-sec><tp:treatment-sec sec-type="description" id="SECID0EJFAG"><title>Description.</title><p>Habitus as in Fig. <xref ref-type="fig" rid="F11">11D, I</xref>.</p><p><bold><italic>Colour</italic></bold>: Head black, most specimens with a small rufous anterior area, interocular spots not present. Pronotum black with rufous margins. Elytra rufotestaceous to brown. Ventral surface black, hypomeron and epipleuron testaceous. Legs rufous to rufopiceous. Antennae and palpi testaceous to rufotestaceous.</p><p><bold><italic><tp:taxon-name><tp:taxon-name-part taxon-name-part-type="genus" reg="Microreticulation">Microreticulation</tp:taxon-name-part></tp:taxon-name></italic></bold>: Medium impressed on head, pronotum and elytra, similar in both sexes. Composed of a mixture of small and somewhat larger, uneven meshes.</p><p><bold><italic><tp:taxon-name><tp:taxon-name-part taxon-name-part-type="genus" reg="Structural">Structural</tp:taxon-name-part> <tp:taxon-name-part taxon-name-part-type="species" reg="features">features</tp:taxon-name-part></tp:taxon-name></italic></bold>: Body length: 6.96–8.24 mm (see Table <xref ref-type="table" rid="T1">1</xref>). Hypomeron not visible in strict lateral view (Fig. <xref ref-type="fig" rid="F10">10D</xref>), lateral bead of pronotum well defined (see Fig. <xref ref-type="fig" rid="F10">10D</xref>). Metasternal wing broad, <abbrev xmlns:xlink="http://www.w3.org/1999/xlink" xlink:title="Width of metacoxal plate" id="ABBRID0ECHAG" xlink:type="simple">WC</abbrev>/<abbrev xmlns:xlink="http://www.w3.org/1999/xlink" xlink:title="Width of metasternal wing" id="ABBRID0EGHAG" xlink:type="simple">WS</abbrev> less than 2.9 (see Table <xref ref-type="table" rid="T1">1</xref>, Figs <xref ref-type="fig" rid="F2">2B</xref>, <xref ref-type="fig" rid="F12">12</xref>). Pronotum broad, more than twice as broad as interocular distance (see Table <xref ref-type="table" rid="T1">1</xref>, as in Fig. <xref ref-type="fig" rid="F4">4B</xref>).</p><p><bold><italic>Legs</italic></bold>: Protarsal claws long, &gt; 1.6× as long as protarsomere 4 in all males and most females (see Table <xref ref-type="table" rid="T2">2</xref>, Fig. <xref ref-type="fig" rid="F14">14</xref>). Metatarsomeres short and broad; metatarsomere 2 &lt; 1.6× as long as broad (see Table <xref ref-type="table" rid="T2">2</xref>), metatarsomere 5 &lt; 3.0 times as long as broad (see Table <xref ref-type="table" rid="T2">2</xref>).</p><p><bold><italic>Male genitalia</italic></bold>: Subapically broadened, and prolonged between the subapical broadening and the apical and subapical teeth. Subapical tooth with quite variable shape (see Figs <xref ref-type="fig" rid="F8">8D</xref>, <xref ref-type="fig" rid="F5">5A–C</xref>).</p><p><bold>Female</bold>: Externally similar to males but colour of the elytra tends to be slightly lighter.</p><fig id="F8" position="float" orientation="portrait"><object-id xmlns:xlink="http://www.w3.org/1999/xlink" content-type="doi" xlink:type="simple">10.3897/zookeys.963.53470.figure8</object-id><object-id xmlns:xlink="http://www.w3.org/1999/xlink" content-type="arpha" xlink:type="simple">2F5C27F8-1509-585D-A0E1-A90BD915A5A5</object-id><label>Figure 8.</label><caption><p><italic><tp:taxon-name><tp:taxon-name-part taxon-name-part-type="genus" reg="Agabus">Agabus</tp:taxon-name-part></tp:taxon-name></italic> spp., aedeagus in lateral view <bold>A</bold><italic><tp:taxon-name><tp:taxon-name-part taxon-name-part-type="genus" reg="Agabus">A.</tp:taxon-name-part> <tp:taxon-name-part taxon-name-part-type="species" reg="sjostedti">sjostedti</tp:taxon-name-part></tp:taxon-name></italic><bold>B</bold><italic><tp:taxon-name><tp:taxon-name-part taxon-name-part-type="genus" reg="Agabus">A.</tp:taxon-name-part> <tp:taxon-name-part taxon-name-part-type="species" reg="dytiscoides">dytiscoides</tp:taxon-name-part></tp:taxon-name></italic><bold>C</bold><italic><tp:taxon-name><tp:taxon-name-part taxon-name-part-type="genus" reg="Agabus">A.</tp:taxon-name-part> <tp:taxon-name-part taxon-name-part-type="species" reg="ruwenzoricus">ruwenzoricus</tp:taxon-name-part></tp:taxon-name></italic><bold>D</bold><italic><tp:taxon-name><tp:taxon-name-part taxon-name-part-type="genus" reg="Agabus">A.</tp:taxon-name-part> <tp:taxon-name-part taxon-name-part-type="species" reg="raffrayi">raffrayi</tp:taxon-name-part></tp:taxon-name></italic><bold>E</bold><italic><tp:taxon-name><tp:taxon-name-part taxon-name-part-type="genus" reg="Agabus">A.</tp:taxon-name-part> <tp:taxon-name-part taxon-name-part-type="species" reg="pallidus">pallidus</tp:taxon-name-part></tp:taxon-name></italic><bold>F</bold><italic><tp:taxon-name><tp:taxon-name-part taxon-name-part-type="genus" reg="Agabus">A.</tp:taxon-name-part> <tp:taxon-name-part taxon-name-part-type="species" reg="anguluverpus">anguluverpus</tp:taxon-name-part></tp:taxon-name></italic> sp. nov. <bold>G</bold><italic><tp:taxon-name><tp:taxon-name-part taxon-name-part-type="genus" reg="Agabus">A.</tp:taxon-name-part> <tp:taxon-name-part taxon-name-part-type="species" reg="austellus">austellus</tp:taxon-name-part></tp:taxon-name></italic> sp. nov. <bold>H</bold><italic><tp:taxon-name><tp:taxon-name-part taxon-name-part-type="genus" reg="Agabus">A.</tp:taxon-name-part> <tp:taxon-name-part taxon-name-part-type="species" reg="riberae">riberae</tp:taxon-name-part></tp:taxon-name></italic> sp. nov. <bold>I</bold><italic><tp:taxon-name><tp:taxon-name-part taxon-name-part-type="genus" reg="Agabus">A.</tp:taxon-name-part> <tp:taxon-name-part taxon-name-part-type="species" reg="agulhas">agulhas</tp:taxon-name-part></tp:taxon-name></italic> sp. nov.</p></caption><graphic xmlns:xlink="http://www.w3.org/1999/xlink" xlink:href="zookeys-963-045-g008.jpg" position="float" orientation="portrait" xlink:type="simple" id="oo_444405.jpg"><uri content-type="original_file" xlink:type="simple">https://binary.pensoft.net/fig/444405</uri></graphic></fig></tp:treatment-sec><tp:treatment-sec sec-type="distribution" id="SECID0ERNAG"><title>Distribution.</title><p>Ethiopia (see Fig. <xref ref-type="fig" rid="F1">1</xref>). <xref ref-type="bibr" rid="B23">Rocchi (1975)</xref> listed the distribution of <italic><tp:taxon-name><tp:taxon-name-part taxon-name-part-type="genus" reg="Agabus">A.</tp:taxon-name-part> <tp:taxon-name-part taxon-name-part-type="species" reg="raffrayi">raffrayi</tp:taxon-name-part></tp:taxon-name></italic> to also include the Democratic Republic of the Congo, Uganda, Rwanda, Tanzania, Zimbabwe, and South Africa but these specimens are likely to belong to other species.</p></tp:treatment-sec><tp:treatment-sec sec-type="habitat" id="SECID0EKOAG"><title>Habitat.</title><p>Found in small, often temporary, streams and pools in streambeds at elevations between 2100 to 3200 m (<xref ref-type="bibr" rid="B17">Nilsson and Persson 1990</xref>, <xref ref-type="bibr" rid="B18">1993</xref>; <xref ref-type="bibr" rid="B15">Nilsson 1992a</xref>).</p></tp:treatment-sec><tp:treatment-sec sec-type="etymology" id="SECID0E3OAG"><title>Etymology.</title><p>The name refers to the collector of the type specimens, Achille Raffray. The name of the synonym <italic><tp:taxon-name><tp:taxon-name-part taxon-name-part-type="genus" reg="Agabus">A.</tp:taxon-name-part> <tp:taxon-name-part taxon-name-part-type="species" reg="limbicollis">limbicollis</tp:taxon-name-part></tp:taxon-name></italic> refers to the well-defined lateral bead of the pronotum (Latin: <italic>limbus</italic> = border, <italic>collum</italic> = neck).</p></tp:treatment-sec><tp:treatment-sec sec-type="comments" id="SECID0ERPAG"><title>Comments.</title><p>The fact that <italic><tp:taxon-name><tp:taxon-name-part taxon-name-part-type="genus" reg="Agabus">A.</tp:taxon-name-part> <tp:taxon-name-part taxon-name-part-type="species" reg="raffrayi">raffrayi</tp:taxon-name-part></tp:taxon-name></italic> and <italic><tp:taxon-name><tp:taxon-name-part taxon-name-part-type="genus" reg="Agabus">A.</tp:taxon-name-part> <tp:taxon-name-part taxon-name-part-type="species" reg="pallidus">pallidus</tp:taxon-name-part></tp:taxon-name></italic> are distinguishable only on the width of the metasternal wing led some previous authors to suggest the occurrence of a single species which was dimorphic with regard to this character (<xref ref-type="bibr" rid="B9">Jackson 1956</xref>). <xref ref-type="bibr" rid="B17">Nilsson and Persson (1990)</xref> provided a detailed account of this argument, analysed a large series of specimens and concluded that the variation should rather be interpreted as two separate species. We agree with this assessment and concur that male genitalia are not diagnostic for these two species, only the width of the metasternal wing being reliable. In our measurements, the pronotum is marginally broader in <italic><tp:taxon-name><tp:taxon-name-part taxon-name-part-type="genus" reg="Agabus">A.</tp:taxon-name-part> <tp:taxon-name-part taxon-name-part-type="species" reg="pallidus">pallidus</tp:taxon-name-part></tp:taxon-name></italic> but the small sample size forbids any strong conclusions at present (Fig. <xref ref-type="fig" rid="F13">13</xref>).</p><p><xref ref-type="bibr" rid="B16">Nilsson (1992b)</xref> described the larval morphology of <italic><tp:taxon-name><tp:taxon-name-part taxon-name-part-type="genus" reg="Agabus">Agabus</tp:taxon-name-part> <tp:taxon-name-part taxon-name-part-type="species" reg="raffrayi">raffrayi</tp:taxon-name-part></tp:taxon-name></italic> along with some representatives of two other Afrotropical <italic><tp:taxon-name><tp:taxon-name-part taxon-name-part-type="genus" reg="Agabus">Agabus</tp:taxon-name-part></tp:taxon-name></italic> groups.</p><fig id="F9" position="float" orientation="portrait"><object-id xmlns:xlink="http://www.w3.org/1999/xlink" content-type="doi" xlink:type="simple">10.3897/zookeys.963.53470.figure9</object-id><object-id xmlns:xlink="http://www.w3.org/1999/xlink" content-type="arpha" xlink:type="simple">7164D486-AB60-5CF9-91BB-6C40933CB154</object-id><label>Figure 9.</label><caption><p>South African <italic><tp:taxon-name><tp:taxon-name-part taxon-name-part-type="genus" reg="Agabus">Agabus</tp:taxon-name-part></tp:taxon-name></italic> spp., microreticulation of male elytral disc <bold>A</bold><italic><tp:taxon-name><tp:taxon-name-part taxon-name-part-type="genus" reg="Agabus">A.</tp:taxon-name-part> <tp:taxon-name-part taxon-name-part-type="species" reg="austellus">austellus</tp:taxon-name-part></tp:taxon-name></italic> sp. nov. holotype, Keurboom, Western Cape <bold>B</bold><italic><tp:taxon-name><tp:taxon-name-part taxon-name-part-type="genus" reg="Agabus">A.</tp:taxon-name-part> <tp:taxon-name-part taxon-name-part-type="species" reg="austellus">austellus</tp:taxon-name-part></tp:taxon-name></italic> sp. nov. Groote Swartberg, Western Cape <bold>C</bold><italic><tp:taxon-name><tp:taxon-name-part taxon-name-part-type="genus" reg="Agabus">A.</tp:taxon-name-part> <tp:taxon-name-part taxon-name-part-type="species" reg="austellus">austellus</tp:taxon-name-part></tp:taxon-name></italic> sp. nov. Sentinel Peak, KZN Drakensberg <bold>D</bold><italic><tp:taxon-name><tp:taxon-name-part taxon-name-part-type="genus" reg="Agabus">A.</tp:taxon-name-part> <tp:taxon-name-part taxon-name-part-type="species" reg="austellus">austellus</tp:taxon-name-part></tp:taxon-name></italic> sp. nov. Harkerville Forest, Western Cape <bold>E</bold><italic><tp:taxon-name><tp:taxon-name-part taxon-name-part-type="genus" reg="Agabus">A.</tp:taxon-name-part> <tp:taxon-name-part taxon-name-part-type="species" reg="riberae">riberae</tp:taxon-name-part></tp:taxon-name></italic> sp. nov. Kamiesberg, Northern Cape <bold>F</bold><italic><tp:taxon-name><tp:taxon-name-part taxon-name-part-type="genus" reg="Agabus">A.</tp:taxon-name-part> <tp:taxon-name-part taxon-name-part-type="species" reg="agulhas">agulhas</tp:taxon-name-part></tp:taxon-name></italic> sp. nov. holotype, Rattelrivier, Western Cape.</p></caption><graphic xmlns:xlink="http://www.w3.org/1999/xlink" xlink:href="zookeys-963-045-g009.jpg" position="float" orientation="portrait" xlink:type="simple" id="oo_444406.jpg"><uri content-type="original_file" xlink:type="simple">https://binary.pensoft.net/fig/444406</uri></graphic></fig><fig id="F10" position="float" orientation="portrait"><object-id xmlns:xlink="http://www.w3.org/1999/xlink" content-type="doi" xlink:type="simple">10.3897/zookeys.963.53470.figure10</object-id><object-id xmlns:xlink="http://www.w3.org/1999/xlink" content-type="arpha" xlink:type="simple">B175D4AB-0D4C-58F3-AAFB-0AF174399810</object-id><label>Figure 10.</label><caption><p><italic><tp:taxon-name><tp:taxon-name-part taxon-name-part-type="genus" reg="Agabus">Agabus</tp:taxon-name-part></tp:taxon-name></italic> spp., hypomeron in lateral view <bold>A</bold><italic><tp:taxon-name><tp:taxon-name-part taxon-name-part-type="genus" reg="Agabus">A.</tp:taxon-name-part> <tp:taxon-name-part taxon-name-part-type="species" reg="sjostedti">sjostedti</tp:taxon-name-part></tp:taxon-name></italic><bold>B</bold><italic><tp:taxon-name><tp:taxon-name-part taxon-name-part-type="genus" reg="Agabus">A.</tp:taxon-name-part> <tp:taxon-name-part taxon-name-part-type="species" reg="dytiscoides">dytiscoides</tp:taxon-name-part></tp:taxon-name></italic><bold>C</bold><italic><tp:taxon-name><tp:taxon-name-part taxon-name-part-type="genus" reg="Agabus">A.</tp:taxon-name-part> <tp:taxon-name-part taxon-name-part-type="species" reg="anguluverpus">anguluverpus</tp:taxon-name-part></tp:taxon-name></italic> sp. nov. <bold>D</bold><italic><tp:taxon-name><tp:taxon-name-part taxon-name-part-type="genus" reg="Agabus">A.</tp:taxon-name-part> <tp:taxon-name-part taxon-name-part-type="species" reg="raffrayi">raffrayi</tp:taxon-name-part></tp:taxon-name></italic>. White arrows indicate hypomeron.</p></caption><graphic xmlns:xlink="http://www.w3.org/1999/xlink" xlink:href="zookeys-963-045-g010.jpg" position="float" orientation="portrait" xlink:type="simple" id="oo_444407.jpg"><uri content-type="original_file" xlink:type="simple">https://binary.pensoft.net/fig/444407</uri></graphic></fig><table-wrap id="T1" position="float" orientation="portrait"><label>Table 1.</label><caption><p>Morphological characters in the <italic><tp:taxon-name><tp:taxon-name-part taxon-name-part-type="genus" reg="Agabus">Agabus</tp:taxon-name-part> <tp:taxon-name-part taxon-name-part-type="species" reg="raffrayi">raffrayi</tp:taxon-name-part></tp:taxon-name></italic> group. <abbrev xmlns:xlink="http://www.w3.org/1999/xlink" xlink:title="Width of metacoxal plate" id="ABBRID0E1XAG" xlink:type="simple">WC</abbrev>/<abbrev xmlns:xlink="http://www.w3.org/1999/xlink" xlink:title="Width of metasternal wing" id="ABBRID0E5XAG" xlink:type="simple">WS</abbrev> = width of metacoxal plate /width of metasternal wing, <abbrev xmlns:xlink="http://www.w3.org/1999/xlink" xlink:title="width of pronotum" id="ABBRID0ECYAG" xlink:type="simple">PW</abbrev>/<abbrev xmlns:xlink="http://www.w3.org/1999/xlink" xlink:title="interocular distance" id="ABBRID0EGYAG" xlink:type="simple">ID</abbrev> = width of pronotum/interocular distance, <abbrev xmlns:xlink="http://www.w3.org/1999/xlink" xlink:title="total body length" id="ABBRID0EKYAG" xlink:type="simple">TL</abbrev> = total body length, N = number of specimens, Min = minimum value, Max = maximum value, <abbrev xmlns:xlink="http://www.w3.org/1999/xlink" xlink:title="standard deviation" id="ABBRID0EOYAG" xlink:type="simple">SD</abbrev> = standard deviation, <abbrev xmlns:xlink="http://www.w3.org/1999/xlink" xlink:title="not applicable" id="ABBRID0ESYAG" xlink:type="simple">NA</abbrev> = not applicable.</p></caption><table id="TID0EWLBG" rules="all"><tbody><tr><th rowspan="2" colspan="1">Species</th><th rowspan="2" colspan="1">Sex</th><th rowspan="1" colspan="5"><abbrev xmlns:xlink="http://www.w3.org/1999/xlink" xlink:title="Width of metacoxal plate" id="ABBRID0EFZAG" xlink:type="simple">WC</abbrev>/<abbrev xmlns:xlink="http://www.w3.org/1999/xlink" xlink:title="Width of metasternal wing" id="ABBRID0EJZAG" xlink:type="simple">WS</abbrev></th><th rowspan="1" colspan="5"><abbrev xmlns:xlink="http://www.w3.org/1999/xlink" xlink:title="width of pronotum" id="ABBRID0EQZAG" xlink:type="simple">PW</abbrev>/<abbrev xmlns:xlink="http://www.w3.org/1999/xlink" xlink:title="interocular distance" id="ABBRID0EUZAG" xlink:type="simple">ID</abbrev></th><th rowspan="1" colspan="5">
                      <abbrev xmlns:xlink="http://www.w3.org/1999/xlink" xlink:title="total body length" id="ABBRID0E2ZAG" xlink:type="simple">TL</abbrev>
                    </th></tr><tr><th rowspan="1" colspan="1">N</th><th rowspan="1" colspan="1">Min</th><th rowspan="1" colspan="1">Max</th><th rowspan="1" colspan="1">Mean</th><th rowspan="1" colspan="1">
                      <abbrev xmlns:xlink="http://www.w3.org/1999/xlink" xlink:title="standard deviation" id="ABBRID0EQ1AG" xlink:type="simple">SD</abbrev>
                    </th><th rowspan="1" colspan="1">N</th><th rowspan="1" colspan="1">Min</th><th rowspan="1" colspan="1">Max</th><th rowspan="1" colspan="1">Mean</th><th rowspan="1" colspan="1">
                      <abbrev xmlns:xlink="http://www.w3.org/1999/xlink" xlink:title="standard deviation" id="ABBRID0EE2AG" xlink:type="simple">SD</abbrev>
                    </th><th rowspan="1" colspan="1">N</th><th rowspan="1" colspan="1">Min</th><th rowspan="1" colspan="1">Max</th><th rowspan="1" colspan="1">Mean</th><th rowspan="1" colspan="1">
                      <abbrev xmlns:xlink="http://www.w3.org/1999/xlink" xlink:title="standard deviation" id="ABBRID0EY2AG" xlink:type="simple">SD</abbrev>
                    </th></tr><tr><td rowspan="2" colspan="1">
                      <italic><tp:taxon-name><tp:taxon-name-part taxon-name-part-type="genus" reg="Agabus">A.</tp:taxon-name-part> <tp:taxon-name-part taxon-name-part-type="species" reg="sjostedti">sjostedti</tp:taxon-name-part></tp:taxon-name></italic>
                    </td><td rowspan="1" colspan="1">♀</td><td rowspan="1" colspan="1">2</td><td rowspan="1" colspan="1">3.60</td><td rowspan="1" colspan="1">3.69</td><td rowspan="1" colspan="1">3.64</td><td rowspan="1" colspan="1">0.06</td><td rowspan="1" colspan="1">2</td><td rowspan="1" colspan="1">2.05</td><td rowspan="1" colspan="1">2.10</td><td rowspan="1" colspan="1">2.07</td><td rowspan="1" colspan="1">0.04</td><td rowspan="1" colspan="1">2</td><td rowspan="1" colspan="1">8.08</td><td rowspan="1" colspan="1">8.24</td><td rowspan="1" colspan="1">8.16</td><td rowspan="1" colspan="1">0.11</td></tr><tr><td rowspan="1" colspan="1">♂</td><td rowspan="1" colspan="1">4</td><td rowspan="1" colspan="1">3.29</td><td rowspan="1" colspan="1">3.65</td><td rowspan="1" colspan="1">3.55</td><td rowspan="1" colspan="1">0.17</td><td rowspan="1" colspan="1">4</td><td rowspan="1" colspan="1">2.07</td><td rowspan="1" colspan="1">2.24</td><td rowspan="1" colspan="1">2.13</td><td rowspan="1" colspan="1">0.08</td><td rowspan="1" colspan="1">4</td><td rowspan="1" colspan="1">8.40</td><td rowspan="1" colspan="1">9.12</td><td rowspan="1" colspan="1">8.70</td><td rowspan="1" colspan="1">0.31</td></tr><tr><td rowspan="2" colspan="1">
                      <italic><tp:taxon-name><tp:taxon-name-part taxon-name-part-type="genus" reg="Agabus">A.</tp:taxon-name-part> <tp:taxon-name-part taxon-name-part-type="species" reg="dytiscoides">dytiscoides</tp:taxon-name-part></tp:taxon-name></italic>
                    </td><td rowspan="1" colspan="1">♀</td><td rowspan="1" colspan="1">2</td><td rowspan="1" colspan="1">3.00</td><td rowspan="1" colspan="1">3.27</td><td rowspan="1" colspan="1">3.13</td><td rowspan="1" colspan="1">0.19</td><td rowspan="1" colspan="1">2</td><td rowspan="1" colspan="1">1.93</td><td rowspan="1" colspan="1">1.93</td><td rowspan="1" colspan="1">1.93</td><td rowspan="1" colspan="1">0.00</td><td rowspan="1" colspan="1">2</td><td rowspan="1" colspan="1">7.36</td><td rowspan="1" colspan="1">7.60</td><td rowspan="1" colspan="1">7.48</td><td rowspan="1" colspan="1">0.17</td></tr><tr><td rowspan="1" colspan="1">♂</td><td rowspan="1" colspan="1">5</td><td rowspan="1" colspan="1">2.88</td><td rowspan="1" colspan="1">3.40</td><td rowspan="1" colspan="1">3.14</td><td rowspan="1" colspan="1">0.22</td><td rowspan="1" colspan="1">5</td><td rowspan="1" colspan="1">1.93</td><td rowspan="1" colspan="1">1.98</td><td rowspan="1" colspan="1">1.96</td><td rowspan="1" colspan="1">0.02</td><td rowspan="1" colspan="1">5</td><td rowspan="1" colspan="1">7.36</td><td rowspan="1" colspan="1">7.76</td><td rowspan="1" colspan="1">7.55</td><td rowspan="1" colspan="1">0.18</td></tr><tr><td rowspan="2" colspan="1"><italic><tp:taxon-name><tp:taxon-name-part taxon-name-part-type="genus" reg="Agabus">A.</tp:taxon-name-part> <tp:taxon-name-part taxon-name-part-type="species" reg="anguluverpus">anguluverpus</tp:taxon-name-part></tp:taxon-name></italic> sp. nov.</td><td rowspan="1" colspan="1">♀</td><td rowspan="1" colspan="1">1</td><td rowspan="1" colspan="1">3.47</td><td rowspan="1" colspan="1">3.47</td><td rowspan="1" colspan="1">3.47</td><td rowspan="1" colspan="1">
                      <abbrev xmlns:xlink="http://www.w3.org/1999/xlink" xlink:title="not applicable" id="ABBRID0EBEBG" xlink:type="simple">NA</abbrev>
                    </td><td rowspan="1" colspan="1">1</td><td rowspan="1" colspan="1">2.10</td><td rowspan="1" colspan="1">2.10</td><td rowspan="1" colspan="1">2.10</td><td rowspan="1" colspan="1">
                      <abbrev xmlns:xlink="http://www.w3.org/1999/xlink" xlink:title="not applicable" id="ABBRID0EVEBG" xlink:type="simple">NA</abbrev>
                    </td><td rowspan="1" colspan="1">1</td><td rowspan="1" colspan="1">7.52</td><td rowspan="1" colspan="1">7.52</td><td rowspan="1" colspan="1">7.52</td><td rowspan="1" colspan="1">
                      <abbrev xmlns:xlink="http://www.w3.org/1999/xlink" xlink:title="not applicable" id="ABBRID0EJFBG" xlink:type="simple">NA</abbrev>
                    </td></tr><tr><td rowspan="1" colspan="1">♂</td><td rowspan="1" colspan="1">2</td><td rowspan="1" colspan="1">3.19</td><td rowspan="1" colspan="1">3.53</td><td rowspan="1" colspan="1">3.36</td><td rowspan="1" colspan="1">0.25</td><td rowspan="1" colspan="1">2</td><td rowspan="1" colspan="1">2.05</td><td rowspan="1" colspan="1">2.15</td><td rowspan="1" colspan="1">2.10</td><td rowspan="1" colspan="1">0.07</td><td rowspan="1" colspan="1">2</td><td rowspan="1" colspan="1">7.36</td><td rowspan="1" colspan="1">7.44</td><td rowspan="1" colspan="1">7.40</td><td rowspan="1" colspan="1">0.06</td></tr><tr><td rowspan="2" colspan="1"><italic><tp:taxon-name><tp:taxon-name-part taxon-name-part-type="genus" reg="Agabus">A.</tp:taxon-name-part> <tp:taxon-name-part taxon-name-part-type="species" reg="austellus">austellus</tp:taxon-name-part></tp:taxon-name></italic> sp. nov.</td><td rowspan="1" colspan="1">♀</td><td rowspan="1" colspan="1">17</td><td rowspan="1" colspan="1">3.11</td><td rowspan="1" colspan="1">4.15</td><td rowspan="1" colspan="1">3.55</td><td rowspan="1" colspan="1">0.23</td><td rowspan="1" colspan="1">17</td><td rowspan="1" colspan="1">2.12</td><td rowspan="1" colspan="1">2.30</td><td rowspan="1" colspan="1">2.22</td><td rowspan="1" colspan="1">0.05</td><td rowspan="1" colspan="1">17</td><td rowspan="1" colspan="1">6.80</td><td rowspan="1" colspan="1">8.16</td><td rowspan="1" colspan="1">7.53</td><td rowspan="1" colspan="1">0.40</td></tr><tr><td rowspan="1" colspan="1">♂</td><td rowspan="1" colspan="1">27</td><td rowspan="1" colspan="1">3.17</td><td rowspan="1" colspan="1">4.0</td><td rowspan="1" colspan="1">3.52</td><td rowspan="1" colspan="1">0.25</td><td rowspan="1" colspan="1">27</td><td rowspan="1" colspan="1">2.12</td><td rowspan="1" colspan="1">2.49</td><td rowspan="1" colspan="1">2.28</td><td rowspan="1" colspan="1">0.08</td><td rowspan="1" colspan="1">27</td><td rowspan="1" colspan="1">7.04</td><td rowspan="1" colspan="1">8.40</td><td rowspan="1" colspan="1">7.67</td><td rowspan="1" colspan="1">0.36</td></tr><tr><td rowspan="2" colspan="1">
                      <italic><tp:taxon-name><tp:taxon-name-part taxon-name-part-type="genus" reg="Agabus">A.</tp:taxon-name-part> <tp:taxon-name-part taxon-name-part-type="species" reg="ruwenzoricus">ruwenzoricus</tp:taxon-name-part></tp:taxon-name></italic>
                    </td><td rowspan="1" colspan="1">♀</td><td rowspan="1" colspan="1">9</td><td rowspan="1" colspan="1">2.90</td><td rowspan="1" colspan="1">3.41</td><td rowspan="1" colspan="1">3.16</td><td rowspan="1" colspan="1">0.19</td><td rowspan="1" colspan="1">9</td><td rowspan="1" colspan="1">2.05</td><td rowspan="1" colspan="1">2.33</td><td rowspan="1" colspan="1">2.19</td><td rowspan="1" colspan="1">0.10</td><td rowspan="1" colspan="1">9</td><td rowspan="1" colspan="1">7.36</td><td rowspan="1" colspan="1">8.08</td><td rowspan="1" colspan="1">7.67</td><td rowspan="1" colspan="1">0.21</td></tr><tr><td rowspan="1" colspan="1">♂</td><td rowspan="1" colspan="1">17</td><td rowspan="1" colspan="1">2.73</td><td rowspan="1" colspan="1">3.63</td><td rowspan="1" colspan="1">3.05</td><td rowspan="1" colspan="1">0.28</td><td rowspan="1" colspan="1">17</td><td rowspan="1" colspan="1">2.09</td><td rowspan="1" colspan="1">2.33</td><td rowspan="1" colspan="1">2.24</td><td rowspan="1" colspan="1">0.07</td><td rowspan="1" colspan="1">17</td><td rowspan="1" colspan="1">7.52</td><td rowspan="1" colspan="1">8.08</td><td rowspan="1" colspan="1">7.86</td><td rowspan="1" colspan="1">0.20</td></tr><tr><td rowspan="2" colspan="1">
                      <italic><tp:taxon-name><tp:taxon-name-part taxon-name-part-type="genus" reg="Agabus">A.</tp:taxon-name-part> <tp:taxon-name-part taxon-name-part-type="species" reg="raffrayi">raffrayi</tp:taxon-name-part></tp:taxon-name></italic>
                    </td><td rowspan="1" colspan="1">♀</td><td rowspan="1" colspan="1">5</td><td rowspan="1" colspan="1">2.11</td><td rowspan="1" colspan="1">2.84</td><td rowspan="1" colspan="1">2.58</td><td rowspan="1" colspan="1">0.28</td><td rowspan="1" colspan="1">5</td><td rowspan="1" colspan="1">2.16</td><td rowspan="1" colspan="1">2.33</td><td rowspan="1" colspan="1">2.25</td><td rowspan="1" colspan="1">0.06</td><td rowspan="1" colspan="1">5</td><td rowspan="1" colspan="1">6.96</td><td rowspan="1" colspan="1">8.16</td><td rowspan="1" colspan="1">7.70</td><td rowspan="1" colspan="1">0.45</td></tr><tr><td rowspan="1" colspan="1">♂</td><td rowspan="1" colspan="1">7</td><td rowspan="1" colspan="1">2.46</td><td rowspan="1" colspan="1">2.71</td><td rowspan="1" colspan="1">2.61</td><td rowspan="1" colspan="1">0.10</td><td rowspan="1" colspan="1">7</td><td rowspan="1" colspan="1">2.25</td><td rowspan="1" colspan="1">2.29</td><td rowspan="1" colspan="1">2.27</td><td rowspan="1" colspan="1">0.01</td><td rowspan="1" colspan="1">7</td><td rowspan="1" colspan="1">7.52</td><td rowspan="1" colspan="1">8.24</td><td rowspan="1" colspan="1">7.82</td><td rowspan="1" colspan="1">0.31</td></tr><tr><td rowspan="2" colspan="1">
                      <italic><tp:taxon-name><tp:taxon-name-part taxon-name-part-type="genus" reg="Agabus">A.</tp:taxon-name-part> <tp:taxon-name-part taxon-name-part-type="species" reg="pallidus">pallidus</tp:taxon-name-part></tp:taxon-name></italic>
                    </td><td rowspan="1" colspan="1">♀</td><td rowspan="1" colspan="1">6</td><td rowspan="1" colspan="1">3.06</td><td rowspan="1" colspan="1">3.53</td><td rowspan="1" colspan="1">3.29</td><td rowspan="1" colspan="1">0.16</td><td rowspan="1" colspan="1">6</td><td rowspan="1" colspan="1">2.15</td><td rowspan="1" colspan="1">2.29</td><td rowspan="1" colspan="1">2.22</td><td rowspan="1" colspan="1">0.05</td><td rowspan="1" colspan="1">6</td><td rowspan="1" colspan="1">7.52</td><td rowspan="1" colspan="1">8.08</td><td rowspan="1" colspan="1">7.79</td><td rowspan="1" colspan="1">0.25</td></tr><tr><td rowspan="1" colspan="1">♂</td><td rowspan="1" colspan="1">5</td><td rowspan="1" colspan="1">3.05</td><td rowspan="1" colspan="1">3.81</td><td rowspan="1" colspan="1">3.39</td><td rowspan="1" colspan="1">0.27</td><td rowspan="1" colspan="1">5</td><td rowspan="1" colspan="1">2.30</td><td rowspan="1" colspan="1">2.45</td><td rowspan="1" colspan="1">2.34</td><td rowspan="1" colspan="1">0.06</td><td rowspan="1" colspan="1">5</td><td rowspan="1" colspan="1">7.92</td><td rowspan="1" colspan="1">8.40</td><td rowspan="1" colspan="1">8.14</td><td rowspan="1" colspan="1">0.18</td></tr><tr><td rowspan="2" colspan="1"><italic><tp:taxon-name><tp:taxon-name-part taxon-name-part-type="genus" reg="Agabus">A.</tp:taxon-name-part> <tp:taxon-name-part taxon-name-part-type="species" reg="riberae">riberae</tp:taxon-name-part></tp:taxon-name></italic> sp. nov.</td><td rowspan="1" colspan="1">♀</td><td rowspan="1" colspan="1">6</td><td rowspan="1" colspan="1">3.00</td><td rowspan="1" colspan="1">3.17</td><td rowspan="1" colspan="1">3.05</td><td rowspan="1" colspan="1">0.07</td><td rowspan="1" colspan="1">6</td><td rowspan="1" colspan="1">2.24</td><td rowspan="1" colspan="1">2.33</td><td rowspan="1" colspan="1">2.27</td><td rowspan="1" colspan="1">0.03</td><td rowspan="1" colspan="1">6</td><td rowspan="1" colspan="1">7.21</td><td rowspan="1" colspan="1">8.08</td><td rowspan="1" colspan="1">7.70</td><td rowspan="1" colspan="1">0.35</td></tr><tr><td rowspan="1" colspan="1">♂</td><td rowspan="1" colspan="1">16</td><td rowspan="1" colspan="1">2.65</td><td rowspan="1" colspan="1">3.53</td><td rowspan="1" colspan="1">2.91</td><td rowspan="1" colspan="1">0.19</td><td rowspan="1" colspan="1">16</td><td rowspan="1" colspan="1">2.21</td><td rowspan="1" colspan="1">2.37</td><td rowspan="1" colspan="1">2.28</td><td rowspan="1" colspan="1">0.05</td><td rowspan="1" colspan="1">16</td><td rowspan="1" colspan="1">7.21</td><td rowspan="1" colspan="1">8.24</td><td rowspan="1" colspan="1">7.83</td><td rowspan="1" colspan="1">0.29</td></tr><tr><td rowspan="2" colspan="1"><italic><tp:taxon-name><tp:taxon-name-part taxon-name-part-type="genus" reg="Agabus">A.</tp:taxon-name-part> <tp:taxon-name-part taxon-name-part-type="species" reg="agulhas">agulhas</tp:taxon-name-part></tp:taxon-name></italic> sp. nov.</td><td rowspan="1" colspan="1">♀</td><td rowspan="1" colspan="1">2</td><td rowspan="1" colspan="1">3.67</td><td rowspan="1" colspan="1">3.75</td><td rowspan="1" colspan="1">3.71</td><td rowspan="1" colspan="1">0.06</td><td rowspan="1" colspan="1">2</td><td rowspan="1" colspan="1">2.15</td><td rowspan="1" colspan="1">2.18</td><td rowspan="1" colspan="1">2.16</td><td rowspan="1" colspan="1">0.02</td><td rowspan="1" colspan="1">2</td><td rowspan="1" colspan="1">7.94</td><td rowspan="1" colspan="1">7.94</td><td rowspan="1" colspan="1">7.94</td><td rowspan="1" colspan="1">0</td></tr><tr><td rowspan="1" colspan="1">♂</td><td rowspan="1" colspan="1">4</td><td rowspan="1" colspan="1">3.67</td><td rowspan="1" colspan="1">4.54</td><td rowspan="1" colspan="1">4.01</td><td rowspan="1" colspan="1">0.38</td><td rowspan="1" colspan="1">4</td><td rowspan="1" colspan="1">2.10</td><td rowspan="1" colspan="1">2.24</td><td rowspan="1" colspan="1">2.17</td><td rowspan="1" colspan="1">0.06</td><td rowspan="1" colspan="1">4</td><td rowspan="1" colspan="1">7.60</td><td rowspan="1" colspan="1">8.00</td><td rowspan="1" colspan="1">7.86</td><td rowspan="1" colspan="1">0.19</td></tr></tbody></table></table-wrap></tp:treatment-sec><tp:treatment-sec><!--Section generated to contain objects referenced in tp:taxon-treatment.--><fig id="F1" position="float" orientation="portrait"><object-id xmlns:xlink="http://www.w3.org/1999/xlink" content-type="doi" xlink:type="simple">10.3897/zookeys.963.53470.figure1</object-id><object-id xmlns:xlink="http://www.w3.org/1999/xlink" content-type="arpha" xlink:type="simple">6A49CC99-AE9D-540C-B5DD-4A28A46E18F9</object-id><label>Figure 1.</label><caption><p>Distribution map of the <italic><tp:taxon-name><tp:taxon-name-part taxon-name-part-type="genus" reg="Agabus">Agabus</tp:taxon-name-part> <tp:taxon-name-part taxon-name-part-type="species" reg="raffrayi">raffrayi</tp:taxon-name-part></tp:taxon-name></italic> group. Relief is expressed in meters above sea level.</p></caption><graphic xmlns:xlink="http://www.w3.org/1999/xlink" xlink:href="zookeys-963-045-g001.jpg" position="float" orientation="portrait" xlink:type="simple" id="oo_444398.jpg"><uri content-type="original_file" xlink:type="simple">https://binary.pensoft.net/fig/444398</uri></graphic></fig><fig id="F2" position="float" orientation="portrait"><object-id xmlns:xlink="http://www.w3.org/1999/xlink" content-type="doi" xlink:type="simple">10.3897/zookeys.963.53470.figure2</object-id><object-id xmlns:xlink="http://www.w3.org/1999/xlink" content-type="arpha" xlink:type="simple">9B9CB087-C60D-5E00-B650-1F1C06B9C0D0</object-id><label>Figure 2.</label><caption><p><italic><tp:taxon-name><tp:taxon-name-part taxon-name-part-type="genus" reg="Agabus">Agabus</tp:taxon-name-part></tp:taxon-name></italic> spp., metasternal wing and metacoxal plate in ventral view <bold>A</bold><italic><tp:taxon-name><tp:taxon-name-part taxon-name-part-type="genus" reg="Agabus">A.</tp:taxon-name-part> <tp:taxon-name-part taxon-name-part-type="species" reg="pallidus">pallidus</tp:taxon-name-part></tp:taxon-name></italic><bold>B</bold><italic><tp:taxon-name><tp:taxon-name-part taxon-name-part-type="genus" reg="Agabus">A.</tp:taxon-name-part> <tp:taxon-name-part taxon-name-part-type="species" reg="raffrayi">raffrayi</tp:taxon-name-part></tp:taxon-name></italic>. Dashed lines indicate measurements used; red: metasternal wing (<abbrev xmlns:xlink="http://www.w3.org/1999/xlink" xlink:title="Width of metasternal wing" id="ABBRID0E2PAC" xlink:type="simple">WS</abbrev>), blue: metacoxal plate (<abbrev xmlns:xlink="http://www.w3.org/1999/xlink" xlink:title="Width of metacoxal plate" id="ABBRID0EAAAE" xlink:type="simple">WC</abbrev>).</p></caption><graphic xmlns:xlink="http://www.w3.org/1999/xlink" xlink:href="zookeys-963-045-g002.jpg" position="float" orientation="portrait" xlink:type="simple" id="oo_444399.jpg"><uri content-type="original_file" xlink:type="simple">https://binary.pensoft.net/fig/444399</uri></graphic></fig><fig id="F3" position="float" orientation="portrait"><object-id xmlns:xlink="http://www.w3.org/1999/xlink" content-type="doi" xlink:type="simple">10.3897/zookeys.963.53470.figure3</object-id><object-id xmlns:xlink="http://www.w3.org/1999/xlink" content-type="arpha" xlink:type="simple">1CDC26A1-541A-5FB7-B613-7D5D2ACD0EC3</object-id><label>Figure 3.</label><caption><p><italic><tp:taxon-name><tp:taxon-name-part taxon-name-part-type="genus" reg="Agabus">Agabus</tp:taxon-name-part></tp:taxon-name></italic> spp., protarsomeres in anterior view <bold>A</bold><italic><tp:taxon-name><tp:taxon-name-part taxon-name-part-type="genus" reg="Agabus">A.</tp:taxon-name-part> <tp:taxon-name-part taxon-name-part-type="species" reg="dytiscoides">dytiscoides</tp:taxon-name-part></tp:taxon-name></italic><bold>B</bold><italic><tp:taxon-name><tp:taxon-name-part taxon-name-part-type="genus" reg="Agabus">A.</tp:taxon-name-part> <tp:taxon-name-part taxon-name-part-type="species" reg="raffrayi">raffrayi</tp:taxon-name-part></tp:taxon-name></italic>. <abbrev xmlns:xlink="http://www.w3.org/1999/xlink" xlink:title="length of protarsomere 4" id="ABBRID0ESBAE" xlink:type="simple">PT4L</abbrev> = measured distance for length of protarsomere 4; <abbrev xmlns:xlink="http://www.w3.org/1999/xlink" xlink:title="length of protarsal claw" id="ABBRID0EWBAE" xlink:type="simple">CL</abbrev> = measured distance for length of protarsal claw.</p></caption><graphic xmlns:xlink="http://www.w3.org/1999/xlink" xlink:href="zookeys-963-045-g003.jpg" position="float" orientation="portrait" xlink:type="simple" id="oo_444400.jpg"><uri content-type="original_file" xlink:type="simple">https://binary.pensoft.net/fig/444400</uri></graphic></fig><fig id="F5" position="float" orientation="portrait"><object-id xmlns:xlink="http://www.w3.org/1999/xlink" content-type="doi" xlink:type="simple">10.3897/zookeys.963.53470.figure5</object-id><object-id xmlns:xlink="http://www.w3.org/1999/xlink" content-type="arpha" xlink:type="simple">D20883CD-E29E-5559-9090-6F086F161E19</object-id><label>Figure 5.</label><caption><p><italic><tp:taxon-name><tp:taxon-name-part taxon-name-part-type="genus" reg="Agabus">Agabus</tp:taxon-name-part></tp:taxon-name></italic> spp., lateral view of tip of aedeagus <bold>A–C</bold><italic><tp:taxon-name><tp:taxon-name-part taxon-name-part-type="genus" reg="Agabus">A.</tp:taxon-name-part> <tp:taxon-name-part taxon-name-part-type="species" reg="raffrayi">raffrayi</tp:taxon-name-part></tp:taxon-name></italic>, different specimens showing the variation in shape of the subapical tooth <bold>D</bold><italic><tp:taxon-name><tp:taxon-name-part taxon-name-part-type="genus" reg="Agabus">A.</tp:taxon-name-part> <tp:taxon-name-part taxon-name-part-type="species" reg="austellus">austellus</tp:taxon-name-part></tp:taxon-name></italic> sp. nov. Note the prolonged section between subapical broadening and base of apical and subapical teeth in <italic><tp:taxon-name><tp:taxon-name-part taxon-name-part-type="genus" reg="Agabus">A.</tp:taxon-name-part> <tp:taxon-name-part taxon-name-part-type="species" reg="raffrayi">raffrayi</tp:taxon-name-part></tp:taxon-name></italic> (indicated with orange in the smaller outline illustrations).</p></caption><graphic xmlns:xlink="http://www.w3.org/1999/xlink" xlink:href="zookeys-963-045-g005.jpg" position="float" orientation="portrait" xlink:type="simple" id="oo_444402.jpg"><uri content-type="original_file" xlink:type="simple">https://binary.pensoft.net/fig/444402</uri></graphic></fig><fig id="F11" position="float" orientation="portrait"><object-id xmlns:xlink="http://www.w3.org/1999/xlink" content-type="doi" xlink:type="simple">10.3897/zookeys.963.53470.figure11</object-id><object-id xmlns:xlink="http://www.w3.org/1999/xlink" content-type="arpha" xlink:type="simple">7E7F5937-DF5D-5E3A-82F3-5EAB585A68F6</object-id><label>Figure 11.</label><caption><p><italic><tp:taxon-name><tp:taxon-name-part taxon-name-part-type="genus" reg="Agabus">Agabus</tp:taxon-name-part></tp:taxon-name></italic> spp., habitus of males in dorsal view <bold>A, F</bold><italic><tp:taxon-name><tp:taxon-name-part taxon-name-part-type="genus" reg="Agabus">A.</tp:taxon-name-part> <tp:taxon-name-part taxon-name-part-type="species" reg="sjostedti">sjostedti</tp:taxon-name-part></tp:taxon-name></italic><bold>B, G</bold><italic><tp:taxon-name><tp:taxon-name-part taxon-name-part-type="genus" reg="Agabus">A.</tp:taxon-name-part> <tp:taxon-name-part taxon-name-part-type="species" reg="dytiscoides">dytiscoides</tp:taxon-name-part></tp:taxon-name></italic>; <bold>C, H</bold><italic><tp:taxon-name><tp:taxon-name-part taxon-name-part-type="genus" reg="Agabus">A.</tp:taxon-name-part> <tp:taxon-name-part taxon-name-part-type="species" reg="ruwenzoricus">ruwenzoricus</tp:taxon-name-part></tp:taxon-name></italic><bold>D, I</bold><italic><tp:taxon-name><tp:taxon-name-part taxon-name-part-type="genus" reg="Agabus">A.</tp:taxon-name-part> <tp:taxon-name-part taxon-name-part-type="species" reg="raffrayi">raffrayi</tp:taxon-name-part></tp:taxon-name></italic><bold>E, J</bold><italic><tp:taxon-name><tp:taxon-name-part taxon-name-part-type="genus" reg="Agabus">A.</tp:taxon-name-part> <tp:taxon-name-part taxon-name-part-type="species" reg="pallidus">pallidus</tp:taxon-name-part></tp:taxon-name></italic><bold>K, O</bold><italic><tp:taxon-name><tp:taxon-name-part taxon-name-part-type="genus" reg="Agabus">A.</tp:taxon-name-part> <tp:taxon-name-part taxon-name-part-type="species" reg="anguluverpus">anguluverpus</tp:taxon-name-part></tp:taxon-name></italic> sp. nov. <bold>L, P</bold><italic><tp:taxon-name><tp:taxon-name-part taxon-name-part-type="genus" reg="Agabus">A.</tp:taxon-name-part> <tp:taxon-name-part taxon-name-part-type="species" reg="austellus">austellus</tp:taxon-name-part></tp:taxon-name></italic> sp. nov. <bold>M, Q</bold><italic><tp:taxon-name><tp:taxon-name-part taxon-name-part-type="genus" reg="Agabus">A.</tp:taxon-name-part> <tp:taxon-name-part taxon-name-part-type="species" reg="riberae">riberae</tp:taxon-name-part></tp:taxon-name></italic> sp. nov. <bold>N, R</bold><italic><tp:taxon-name><tp:taxon-name-part taxon-name-part-type="genus" reg="Agabus">A.</tp:taxon-name-part> <tp:taxon-name-part taxon-name-part-type="species" reg="agulhas">agulhas</tp:taxon-name-part></tp:taxon-name></italic> sp. nov.</p></caption><graphic xmlns:xlink="http://www.w3.org/1999/xlink" xlink:href="zookeys-963-045-g011.jpg" position="float" orientation="portrait" xlink:type="simple" id="oo_444408.jpg"><uri content-type="original_file" xlink:type="simple">https://binary.pensoft.net/fig/444408</uri></graphic></fig><fig id="F12" position="float" orientation="portrait"><object-id xmlns:xlink="http://www.w3.org/1999/xlink" content-type="doi" xlink:type="simple">10.3897/zookeys.963.53470.figure12</object-id><object-id xmlns:xlink="http://www.w3.org/1999/xlink" content-type="arpha" xlink:type="simple">162767B3-0343-5DB7-80D1-5B52504B25EC</object-id><label>Figure 12.</label><caption><p>The ratio between width of the metacoxal plate and metasternal wing (<abbrev xmlns:xlink="http://www.w3.org/1999/xlink" xlink:title="Width of metacoxal plate" id="ABBRID0EPKAI" xlink:type="simple">WC</abbrev>/<abbrev xmlns:xlink="http://www.w3.org/1999/xlink" xlink:title="Width of metasternal wing" id="ABBRID0ETKAI" xlink:type="simple">WS</abbrev>) in the <italic><tp:taxon-name><tp:taxon-name-part taxon-name-part-type="genus" reg="Agabus">A.</tp:taxon-name-part> <tp:taxon-name-part taxon-name-part-type="species" reg="raffrayi">raffrayi</tp:taxon-name-part></tp:taxon-name></italic> group (incl. specimens of both sexes). Thick black line inside boxes represents medians, left and right box borders 25<sup>th</sup> (Q1) and 75<sup>th</sup> (Q3) percentiles respectively. Whiskers were calculated with the boxplot.stats function in R using the default coefficient value of 1.5 (drawn to the highest and lowest value within 1.5*IQD (Inter Quartile Distance = Q3-Q1) away from the 75<sup>th</sup> and 25<sup>th</sup> percentiles respectively). Note that this character fully separates <italic><tp:taxon-name><tp:taxon-name-part taxon-name-part-type="genus" reg="Agabus">A.</tp:taxon-name-part> <tp:taxon-name-part taxon-name-part-type="species" reg="raffrayi">raffrayi</tp:taxon-name-part></tp:taxon-name></italic> from <italic><tp:taxon-name><tp:taxon-name-part taxon-name-part-type="genus" reg="Agabus">A.</tp:taxon-name-part> <tp:taxon-name-part taxon-name-part-type="species" reg="pallidus">pallidus</tp:taxon-name-part></tp:taxon-name></italic>.</p></caption><graphic xmlns:xlink="http://www.w3.org/1999/xlink" xlink:href="zookeys-963-045-g012.jpg" position="float" orientation="portrait" xlink:type="simple" id="oo_444409.jpg"><uri content-type="original_file" xlink:type="simple">https://binary.pensoft.net/fig/444409</uri></graphic></fig><fig id="F13" position="float" orientation="portrait"><object-id xmlns:xlink="http://www.w3.org/1999/xlink" content-type="doi" xlink:type="simple">10.3897/zookeys.963.53470.figure13</object-id><object-id xmlns:xlink="http://www.w3.org/1999/xlink" content-type="arpha" xlink:type="simple">44B16777-3245-58C9-94FF-60A43CEE7FB2</object-id><label>Figure 13.</label><caption><p>The ratio between pronotal width and interocular distance in males of the <italic><tp:taxon-name><tp:taxon-name-part taxon-name-part-type="genus" reg="Agabus">Agabus</tp:taxon-name-part> <tp:taxon-name-part taxon-name-part-type="species" reg="raffrayi">raffrayi</tp:taxon-name-part></tp:taxon-name></italic> group. Symbols as in Fig. <xref ref-type="fig" rid="F12">12</xref>. Note the very narrow pronotum of <italic><tp:taxon-name><tp:taxon-name-part taxon-name-part-type="genus" reg="Agabus">A.</tp:taxon-name-part> <tp:taxon-name-part taxon-name-part-type="species" reg="dytiscoides">dytiscoides</tp:taxon-name-part></tp:taxon-name></italic>, a distinguishing feature of this species.</p></caption><graphic xmlns:xlink="http://www.w3.org/1999/xlink" xlink:href="zookeys-963-045-g013.jpg" position="float" orientation="portrait" xlink:type="simple" id="oo_444410.jpg"><uri content-type="original_file" xlink:type="simple">https://binary.pensoft.net/fig/444410</uri></graphic></fig><fig id="F14" position="float" orientation="portrait"><object-id xmlns:xlink="http://www.w3.org/1999/xlink" content-type="doi" xlink:type="simple">10.3897/zookeys.963.53470.figure14</object-id><object-id xmlns:xlink="http://www.w3.org/1999/xlink" content-type="arpha" xlink:type="simple">6D896817-BBCB-5121-8390-3164BAE3DC2E</object-id><label>Figure 14.</label><caption><p>The ratio between length of protarsal claw and length of protarsomere 4 in males of the <italic><tp:taxon-name><tp:taxon-name-part taxon-name-part-type="genus" reg="Agabus">Agabus</tp:taxon-name-part> <tp:taxon-name-part taxon-name-part-type="species" reg="raffrayi">raffrayi</tp:taxon-name-part></tp:taxon-name></italic> group. Symbols as in Fig. <xref ref-type="fig" rid="F12">12</xref>. Note the short claws of <italic><tp:taxon-name><tp:taxon-name-part taxon-name-part-type="genus" reg="Agabus">A.</tp:taxon-name-part> <tp:taxon-name-part taxon-name-part-type="species" reg="sjostedti">sjostedti</tp:taxon-name-part></tp:taxon-name></italic> and <italic><tp:taxon-name><tp:taxon-name-part taxon-name-part-type="genus" reg="Agabus">A.</tp:taxon-name-part> <tp:taxon-name-part taxon-name-part-type="species" reg="dytiscoides">dytiscoides</tp:taxon-name-part></tp:taxon-name></italic>.</p></caption><graphic xmlns:xlink="http://www.w3.org/1999/xlink" xlink:href="zookeys-963-045-g014.jpg" position="float" orientation="portrait" xlink:type="simple" id="oo_444411.jpg"><uri content-type="original_file" xlink:type="simple">https://binary.pensoft.net/fig/444411</uri></graphic></fig><fig id="F4" position="float" orientation="portrait"><object-id xmlns:xlink="http://www.w3.org/1999/xlink" content-type="doi" xlink:type="simple">10.3897/zookeys.963.53470.figure4</object-id><object-id xmlns:xlink="http://www.w3.org/1999/xlink" content-type="arpha" xlink:type="simple">F0EE14D3-5F53-5FDF-94C7-1071CFDD907F</object-id><label>Figure 4.</label><caption><p><italic><tp:taxon-name><tp:taxon-name-part taxon-name-part-type="genus" reg="Agabus">Agabus</tp:taxon-name-part></tp:taxon-name></italic> spp., head and pronotum in dorsal view <bold>A</bold><italic><tp:taxon-name><tp:taxon-name-part taxon-name-part-type="genus" reg="Agabus">A.</tp:taxon-name-part> <tp:taxon-name-part taxon-name-part-type="species" reg="dytiscoides">dytiscoides</tp:taxon-name-part></tp:taxon-name></italic><bold>B</bold><italic><tp:taxon-name><tp:taxon-name-part taxon-name-part-type="genus" reg="Agabus">A.</tp:taxon-name-part> <tp:taxon-name-part taxon-name-part-type="species" reg="ruwenzoricus">ruwenzoricus</tp:taxon-name-part></tp:taxon-name></italic><bold>C</bold><italic><tp:taxon-name><tp:taxon-name-part taxon-name-part-type="genus" reg="Agabus">A.</tp:taxon-name-part> <tp:taxon-name-part taxon-name-part-type="species" reg="sjostedti">sjostedti</tp:taxon-name-part></tp:taxon-name></italic><bold>D</bold><italic><tp:taxon-name><tp:taxon-name-part taxon-name-part-type="genus" reg="Agabus">A.</tp:taxon-name-part> <tp:taxon-name-part taxon-name-part-type="species" reg="pallidus">pallidus</tp:taxon-name-part></tp:taxon-name></italic>. Red dashed lines indicate measurements used for interocular distance and pronotal width.</p></caption><graphic xmlns:xlink="http://www.w3.org/1999/xlink" xlink:href="zookeys-963-045-g004.jpg" position="float" orientation="portrait" xlink:type="simple" id="oo_444401.jpg"><uri content-type="original_file" xlink:type="simple">https://binary.pensoft.net/fig/444401</uri></graphic></fig><table-wrap id="T2" position="float" orientation="portrait"><label>Table 2.</label><caption><p>Morphological characters in the <italic><tp:taxon-name><tp:taxon-name-part taxon-name-part-type="genus" reg="Agabus">Agabus</tp:taxon-name-part> <tp:taxon-name-part taxon-name-part-type="species" reg="raffrayi">raffrayi</tp:taxon-name-part></tp:taxon-name></italic> group. <abbrev xmlns:xlink="http://www.w3.org/1999/xlink" xlink:title="length of metatarsomere 2" id="ABBRID0EVPAI" xlink:type="simple">MT2L</abbrev>/<abbrev xmlns:xlink="http://www.w3.org/1999/xlink" xlink:title="width of metatarsomere 2" id="ABBRID0EZPAI" xlink:type="simple">MT2W</abbrev> = length/width of metatarsomere 2, <abbrev xmlns:xlink="http://www.w3.org/1999/xlink" xlink:title="length metatarsomere 5" id="ABBRID0E4PAI" xlink:type="simple">MT5L</abbrev>/<abbrev xmlns:xlink="http://www.w3.org/1999/xlink" xlink:title="width of metatarsomere 5" id="ABBRID0EBQAI" xlink:type="simple">MT5W</abbrev> = length/width of metatarsomere 5, <abbrev xmlns:xlink="http://www.w3.org/1999/xlink" xlink:title="length of protarsal claw" id="ABBRID0EFQAI" xlink:type="simple">CL</abbrev>/<abbrev xmlns:xlink="http://www.w3.org/1999/xlink" xlink:title="length of protarsomere 4" id="ABBRID0EJQAI" xlink:type="simple">PT4L</abbrev> = length of protarsal claw/length of protarsomere 4, N = number of specimens, Min = minimum value, Max = maximum value, <abbrev xmlns:xlink="http://www.w3.org/1999/xlink" xlink:title="standard deviation" id="ABBRID0ENQAI" xlink:type="simple">SD</abbrev> = standard deviation, <abbrev xmlns:xlink="http://www.w3.org/1999/xlink" xlink:title="not applicable" id="ABBRID0ERQAI" xlink:type="simple">NA</abbrev> = not applicable.</p></caption><table id="TID0E3XAI" rules="all"><tbody><tr><th rowspan="2" colspan="1">Species</th><th rowspan="2" colspan="1">Sex</th><th rowspan="1" colspan="5"><abbrev xmlns:xlink="http://www.w3.org/1999/xlink" xlink:title="length of metatarsomere 2" id="ABBRID0EERAI" xlink:type="simple">MT2L</abbrev>/<abbrev xmlns:xlink="http://www.w3.org/1999/xlink" xlink:title="width of metatarsomere 2" id="ABBRID0EIRAI" xlink:type="simple">MT2W</abbrev></th><th rowspan="1" colspan="5"><abbrev xmlns:xlink="http://www.w3.org/1999/xlink" xlink:title="length metatarsomere 5" id="ABBRID0EPRAI" xlink:type="simple">MT5L</abbrev>/<abbrev xmlns:xlink="http://www.w3.org/1999/xlink" xlink:title="width of metatarsomere 5" id="ABBRID0ETRAI" xlink:type="simple">MT5W</abbrev></th><th rowspan="1" colspan="5"><abbrev xmlns:xlink="http://www.w3.org/1999/xlink" xlink:title="length of protarsal claw" id="ABBRID0E1RAI" xlink:type="simple">CL</abbrev>/<abbrev xmlns:xlink="http://www.w3.org/1999/xlink" xlink:title="length of protarsomere 4" id="ABBRID0E5RAI" xlink:type="simple">PT4L</abbrev></th></tr><tr><th rowspan="1" colspan="1">N</th><th rowspan="1" colspan="1">Min</th><th rowspan="1" colspan="1">Max</th><th rowspan="1" colspan="1">Mean</th><th rowspan="1" colspan="1">
                      <abbrev xmlns:xlink="http://www.w3.org/1999/xlink" xlink:title="standard deviation" id="ABBRID0ESSAI" xlink:type="simple">SD</abbrev>
                    </th><th rowspan="1" colspan="1">N</th><th rowspan="1" colspan="1">Min</th><th rowspan="1" colspan="1">Max</th><th rowspan="1" colspan="1">Mean</th><th rowspan="1" colspan="1">
                      <abbrev xmlns:xlink="http://www.w3.org/1999/xlink" xlink:title="standard deviation" id="ABBRID0EGTAI" xlink:type="simple">SD</abbrev>
                    </th><th rowspan="1" colspan="1">N</th><th rowspan="1" colspan="1">Min</th><th rowspan="1" colspan="1">Max</th><th rowspan="1" colspan="1">Mean</th><th rowspan="1" colspan="1">
                      <abbrev xmlns:xlink="http://www.w3.org/1999/xlink" xlink:title="standard deviation" id="ABBRID0E1TAI" xlink:type="simple">SD</abbrev>
                    </th></tr><tr><td rowspan="2" colspan="1">
                      <italic><tp:taxon-name><tp:taxon-name-part taxon-name-part-type="genus" reg="Agabus">A.</tp:taxon-name-part> <tp:taxon-name-part taxon-name-part-type="species" reg="sjostedti">sjostedti</tp:taxon-name-part></tp:taxon-name></italic>
                    </td><td rowspan="1" colspan="1">♀</td><td rowspan="1" colspan="1">2</td><td rowspan="1" colspan="1">1.71</td><td rowspan="1" colspan="1">1.90</td><td rowspan="1" colspan="1">1.81</td><td rowspan="1" colspan="1">0.14</td><td rowspan="1" colspan="1">2</td><td rowspan="1" colspan="1">3.31</td><td rowspan="1" colspan="1">3.57</td><td rowspan="1" colspan="1">3.44</td><td rowspan="1" colspan="1">0.19</td><td rowspan="1" colspan="1">2</td><td rowspan="1" colspan="1">1.33</td><td rowspan="1" colspan="1">1.38</td><td rowspan="1" colspan="1">1.36</td><td rowspan="1" colspan="1">0.03</td></tr><tr><td rowspan="1" colspan="1">♂</td><td rowspan="1" colspan="1">4</td><td rowspan="1" colspan="1">1.68</td><td rowspan="1" colspan="1">1.92</td><td rowspan="1" colspan="1">1.80</td><td rowspan="1" colspan="1">0.10</td><td rowspan="1" colspan="1">4</td><td rowspan="1" colspan="1">3.12</td><td rowspan="1" colspan="1">3.67</td><td rowspan="1" colspan="1">3.39</td><td rowspan="1" colspan="1">0.22</td><td rowspan="1" colspan="1">4</td><td rowspan="1" colspan="1">1.3</td><td rowspan="1" colspan="1">1.39</td><td rowspan="1" colspan="1">1.35</td><td rowspan="1" colspan="1">0.04</td></tr><tr><td rowspan="2" colspan="1">
                      <italic><tp:taxon-name><tp:taxon-name-part taxon-name-part-type="genus" reg="Agabus">A.</tp:taxon-name-part> <tp:taxon-name-part taxon-name-part-type="species" reg="dytiscoides">dytiscoides</tp:taxon-name-part></tp:taxon-name></italic>
                    </td><td rowspan="1" colspan="1">♀</td><td rowspan="1" colspan="1">2</td><td rowspan="1" colspan="1">2.00</td><td rowspan="1" colspan="1">2.05</td><td rowspan="1" colspan="1">2.03</td><td rowspan="1" colspan="1">0.04</td><td rowspan="1" colspan="1">2</td><td rowspan="1" colspan="1">3.77</td><td rowspan="1" colspan="1">4.17</td><td rowspan="1" colspan="1">3.97</td><td rowspan="1" colspan="1">0.28</td><td rowspan="1" colspan="1">2</td><td rowspan="1" colspan="1">1.53</td><td rowspan="1" colspan="1">1.59</td><td rowspan="1" colspan="1">1.56</td><td rowspan="1" colspan="1">0.04</td></tr><tr><td rowspan="1" colspan="1">♂</td><td rowspan="1" colspan="1">5</td><td rowspan="1" colspan="1">1.81</td><td rowspan="1" colspan="1">2.00</td><td rowspan="1" colspan="1">1.91</td><td rowspan="1" colspan="1">0.07</td><td rowspan="1" colspan="1">5</td><td rowspan="1" colspan="1">3.69</td><td rowspan="1" colspan="1">4.17</td><td rowspan="1" colspan="1">4.02</td><td rowspan="1" colspan="1">0.19</td><td rowspan="1" colspan="1">5</td><td rowspan="1" colspan="1">1.26</td><td rowspan="1" colspan="1">1.47</td><td rowspan="1" colspan="1">1.35</td><td rowspan="1" colspan="1">0.10</td></tr><tr><td rowspan="2" colspan="1"><italic><tp:taxon-name><tp:taxon-name-part taxon-name-part-type="genus" reg="Agabus">A.</tp:taxon-name-part> <tp:taxon-name-part taxon-name-part-type="species" reg="anguluverpus">anguluverpus</tp:taxon-name-part></tp:taxon-name></italic> sp. nov.</td><td rowspan="1" colspan="1">♀</td><td rowspan="1" colspan="1">1</td><td rowspan="1" colspan="1">1.85</td><td rowspan="1" colspan="1">1.85</td><td rowspan="1" colspan="1">1.85</td><td rowspan="1" colspan="1">
                      <abbrev xmlns:xlink="http://www.w3.org/1999/xlink" xlink:title="not applicable" id="ABBRID0ED3AI" xlink:type="simple">NA</abbrev>
                    </td><td rowspan="1" colspan="1">1</td><td rowspan="1" colspan="1">3.07</td><td rowspan="1" colspan="1">3.07</td><td rowspan="1" colspan="1">3.07</td><td rowspan="1" colspan="1">
                      <abbrev xmlns:xlink="http://www.w3.org/1999/xlink" xlink:title="not applicable" id="ABBRID0EX3AI" xlink:type="simple">NA</abbrev>
                    </td><td rowspan="1" colspan="1">1</td><td rowspan="1" colspan="1">1.80</td><td rowspan="1" colspan="1">1.80</td><td rowspan="1" colspan="1">1.80</td><td rowspan="1" colspan="1">
                      <abbrev xmlns:xlink="http://www.w3.org/1999/xlink" xlink:title="not applicable" id="ABBRID0EL4AI" xlink:type="simple">NA</abbrev>
                    </td></tr><tr><td rowspan="1" colspan="1">♂</td><td rowspan="1" colspan="1">2</td><td rowspan="1" colspan="1">1.86</td><td rowspan="1" colspan="1">1.95</td><td rowspan="1" colspan="1">1.90</td><td rowspan="1" colspan="1">0.07</td><td rowspan="1" colspan="1">2</td><td rowspan="1" colspan="1">3.33</td><td rowspan="1" colspan="1">3.46</td><td rowspan="1" colspan="1">3.40</td><td rowspan="1" colspan="1">0.09</td><td rowspan="1" colspan="1">2</td><td rowspan="1" colspan="1">1.69</td><td rowspan="1" colspan="1">1.87</td><td rowspan="1" colspan="1">1.78</td><td rowspan="1" colspan="1">0.13</td></tr><tr><td rowspan="2" colspan="1"><italic><tp:taxon-name><tp:taxon-name-part taxon-name-part-type="genus" reg="Agabus">A.</tp:taxon-name-part> <tp:taxon-name-part taxon-name-part-type="species" reg="austellus">austellus</tp:taxon-name-part></tp:taxon-name></italic> sp. nov.</td><td rowspan="1" colspan="1">♀</td><td rowspan="1" colspan="1">17</td><td rowspan="1" colspan="1">1.38</td><td rowspan="1" colspan="1">1.84</td><td rowspan="1" colspan="1">1.57</td><td rowspan="1" colspan="1">0.14</td><td rowspan="1" colspan="1">17</td><td rowspan="1" colspan="1">2.46</td><td rowspan="1" colspan="1">3.55</td><td rowspan="1" colspan="1">2.88</td><td rowspan="1" colspan="1">0.25</td><td rowspan="1" colspan="1">17</td><td rowspan="1" colspan="1">1.44</td><td rowspan="1" colspan="1">2.00</td><td rowspan="1" colspan="1">1.77</td><td rowspan="1" colspan="1">0.14</td></tr><tr><td rowspan="1" colspan="1">♂</td><td rowspan="1" colspan="1">27</td><td rowspan="1" colspan="1">1.29</td><td rowspan="1" colspan="1">1.80</td><td rowspan="1" colspan="1">1.61</td><td rowspan="1" colspan="1">0.14</td><td rowspan="1" colspan="1">27</td><td rowspan="1" colspan="1">2.54</td><td rowspan="1" colspan="1">3.50</td><td rowspan="1" colspan="1">3.06</td><td rowspan="1" colspan="1">0.25</td><td rowspan="1" colspan="1">26</td><td rowspan="1" colspan="1">1.50</td><td rowspan="1" colspan="1">1.88</td><td rowspan="1" colspan="1">1.70</td><td rowspan="1" colspan="1">0.09</td></tr><tr><td rowspan="2" colspan="1">
                      <italic><tp:taxon-name><tp:taxon-name-part taxon-name-part-type="genus" reg="Agabus">A.</tp:taxon-name-part> <tp:taxon-name-part taxon-name-part-type="species" reg="ruwenzoricus">ruwenzoricus</tp:taxon-name-part></tp:taxon-name></italic>
                    </td><td rowspan="1" colspan="1">♀</td><td rowspan="1" colspan="1">9</td><td rowspan="1" colspan="1">1.40</td><td rowspan="1" colspan="1">1.67</td><td rowspan="1" colspan="1">1.49</td><td rowspan="1" colspan="1">0.08</td><td rowspan="1" colspan="1">8</td><td rowspan="1" colspan="1">2.46</td><td rowspan="1" colspan="1">3.09</td><td rowspan="1" colspan="1">2.76</td><td rowspan="1" colspan="1">0.23</td><td rowspan="1" colspan="1">9</td><td rowspan="1" colspan="1">1.43</td><td rowspan="1" colspan="1">1.73</td><td rowspan="1" colspan="1">1.64</td><td rowspan="1" colspan="1">0.09</td></tr><tr><td rowspan="1" colspan="1">♂</td><td rowspan="1" colspan="1">17</td><td rowspan="1" colspan="1">1.32</td><td rowspan="1" colspan="1">1.75</td><td rowspan="1" colspan="1">1.46</td><td rowspan="1" colspan="1">0.12</td><td rowspan="1" colspan="1">17</td><td rowspan="1" colspan="1">2.46</td><td rowspan="1" colspan="1">3.23</td><td rowspan="1" colspan="1">2.71</td><td rowspan="1" colspan="1">0.20</td><td rowspan="1" colspan="1">17</td><td rowspan="1" colspan="1">1.53</td><td rowspan="1" colspan="1">1.88</td><td rowspan="1" colspan="1">1.70</td><td rowspan="1" colspan="1">0.09</td></tr><tr><td rowspan="2" colspan="1">
                      <italic><tp:taxon-name><tp:taxon-name-part taxon-name-part-type="genus" reg="Agabus">A.</tp:taxon-name-part> <tp:taxon-name-part taxon-name-part-type="species" reg="raffrayi">raffrayi</tp:taxon-name-part></tp:taxon-name></italic>
                    </td><td rowspan="1" colspan="1">♀</td><td rowspan="1" colspan="1">5</td><td rowspan="1" colspan="1">1.31</td><td rowspan="1" colspan="1">1.43</td><td rowspan="1" colspan="1">1.37</td><td rowspan="1" colspan="1">0.05</td><td rowspan="1" colspan="1">5</td><td rowspan="1" colspan="1">2.50</td><td rowspan="1" colspan="1">2.67</td><td rowspan="1" colspan="1">2.59</td><td rowspan="1" colspan="1">0.09</td><td rowspan="1" colspan="1">5</td><td rowspan="1" colspan="1">1.46</td><td rowspan="1" colspan="1">1.93</td><td rowspan="1" colspan="1">1.69</td><td rowspan="1" colspan="1">0.18</td></tr><tr><td rowspan="1" colspan="1">♂</td><td rowspan="1" colspan="1">7</td><td rowspan="1" colspan="1">1.22</td><td rowspan="1" colspan="1">1.52</td><td rowspan="1" colspan="1">1.35</td><td rowspan="1" colspan="1">0.10</td><td rowspan="1" colspan="1">6</td><td rowspan="1" colspan="1">2.31</td><td rowspan="1" colspan="1">2.92</td><td rowspan="1" colspan="1">2.54</td><td rowspan="1" colspan="1">0.21</td><td rowspan="1" colspan="1">6</td><td rowspan="1" colspan="1">1.63</td><td rowspan="1" colspan="1">1.87</td><td rowspan="1" colspan="1">1.74</td><td rowspan="1" colspan="1">0.11</td></tr><tr><td rowspan="2" colspan="1">
                      <italic><tp:taxon-name><tp:taxon-name-part taxon-name-part-type="genus" reg="Agabus">A.</tp:taxon-name-part> <tp:taxon-name-part taxon-name-part-type="species" reg="pallidus">pallidus</tp:taxon-name-part></tp:taxon-name></italic>
                    </td><td rowspan="1" colspan="1">♀</td><td rowspan="1" colspan="1">6</td><td rowspan="1" colspan="1">1.30</td><td rowspan="1" colspan="1">1.50</td><td rowspan="1" colspan="1">1.37</td><td rowspan="1" colspan="1">0.09</td><td rowspan="1" colspan="1">6</td><td rowspan="1" colspan="1">2.46</td><td rowspan="1" colspan="1">2.92</td><td rowspan="1" colspan="1">2.65</td><td rowspan="1" colspan="1">0.17</td><td rowspan="1" colspan="1">6</td><td rowspan="1" colspan="1">1.67</td><td rowspan="1" colspan="1">1.86</td><td rowspan="1" colspan="1">1.77</td><td rowspan="1" colspan="1">0.07</td></tr><tr><td rowspan="1" colspan="1">♂</td><td rowspan="1" colspan="1">5</td><td rowspan="1" colspan="1">1.25</td><td rowspan="1" colspan="1">1.36</td><td rowspan="1" colspan="1">1.30</td><td rowspan="1" colspan="1">0.05</td><td rowspan="1" colspan="1">5</td><td rowspan="1" colspan="1">2.36</td><td rowspan="1" colspan="1">2.67</td><td rowspan="1" colspan="1">2.48</td><td rowspan="1" colspan="1">0.12</td><td rowspan="1" colspan="1">5</td><td rowspan="1" colspan="1">1.63</td><td rowspan="1" colspan="1">1.86</td><td rowspan="1" colspan="1">1.75</td><td rowspan="1" colspan="1">0.12</td></tr><tr><td rowspan="2" colspan="1"><italic><tp:taxon-name><tp:taxon-name-part taxon-name-part-type="genus" reg="Agabus">A.</tp:taxon-name-part> <tp:taxon-name-part taxon-name-part-type="species" reg="riberae">riberae</tp:taxon-name-part></tp:taxon-name></italic> sp. nov.</td><td rowspan="1" colspan="1">♀</td><td rowspan="1" colspan="1">6</td><td rowspan="1" colspan="1">1.67</td><td rowspan="1" colspan="1">1.76</td><td rowspan="1" colspan="1">1.71</td><td rowspan="1" colspan="1">0.04</td><td rowspan="1" colspan="1">6</td><td rowspan="1" colspan="1">2.93</td><td rowspan="1" colspan="1">3.31</td><td rowspan="1" colspan="1">3.12</td><td rowspan="1" colspan="1">0.15</td><td rowspan="1" colspan="1">6</td><td rowspan="1" colspan="1">1.53</td><td rowspan="1" colspan="1">1.68</td><td rowspan="1" colspan="1">1.62</td><td rowspan="1" colspan="1">0.07</td></tr><tr><td rowspan="1" colspan="1">♂</td><td rowspan="1" colspan="1">16</td><td rowspan="1" colspan="1">1.64</td><td rowspan="1" colspan="1">1.88</td><td rowspan="1" colspan="1">1.72</td><td rowspan="1" colspan="1">0.06</td><td rowspan="1" colspan="1">16</td><td rowspan="1" colspan="1">2.94</td><td rowspan="1" colspan="1">3.54</td><td rowspan="1" colspan="1">3.24</td><td rowspan="1" colspan="1">0.21</td><td rowspan="1" colspan="1">16</td><td rowspan="1" colspan="1">1.60</td><td rowspan="1" colspan="1">1.75</td><td rowspan="1" colspan="1">1.66</td><td rowspan="1" colspan="1">0.05</td></tr><tr><td rowspan="2" colspan="1"><italic><tp:taxon-name><tp:taxon-name-part taxon-name-part-type="genus" reg="Agabus">A.</tp:taxon-name-part> <tp:taxon-name-part taxon-name-part-type="species" reg="agulhas">agulhas</tp:taxon-name-part></tp:taxon-name></italic> sp. nov.</td><td rowspan="1" colspan="1">♀</td><td rowspan="1" colspan="1">2</td><td rowspan="1" colspan="1">1.48</td><td rowspan="1" colspan="1">1.52</td><td rowspan="1" colspan="1">1.50</td><td rowspan="1" colspan="1">0.03</td><td rowspan="1" colspan="1">2</td><td rowspan="1" colspan="1">2.64</td><td rowspan="1" colspan="1">2.71</td><td rowspan="1" colspan="1">2.68</td><td rowspan="1" colspan="1">0.05</td><td rowspan="1" colspan="1">2</td><td rowspan="1" colspan="1">1.78</td><td rowspan="1" colspan="1">1.88</td><td rowspan="1" colspan="1">1.83</td><td rowspan="1" colspan="1">0.07</td></tr><tr><td rowspan="1" colspan="1">♂</td><td rowspan="1" colspan="1">4</td><td rowspan="1" colspan="1">1.43</td><td rowspan="1" colspan="1">1.52</td><td rowspan="1" colspan="1">1.48</td><td rowspan="1" colspan="1">0.04</td><td rowspan="1" colspan="1">4</td><td rowspan="1" colspan="1">2.62</td><td rowspan="1" colspan="1">2.83</td><td rowspan="1" colspan="1">2.70</td><td rowspan="1" colspan="1">0.09</td><td rowspan="1" colspan="1">4</td><td rowspan="1" colspan="1">1.80</td><td rowspan="1" colspan="1">2.21</td><td rowspan="1" colspan="1">2.00</td><td rowspan="1" colspan="1">0.18</td></tr></tbody></table></table-wrap></tp:treatment-sec><ref-list><ref id="B15"><mixed-citation xmlns:xlink="http://www.w3.org/1999/xlink" xlink:type="simple"><person-group><name name-style="western"><surname>Nilsson</surname><given-names>AN</given-names></name></person-group> (<year>1992a</year>) <article-title>A revision of Afrotropical <tp:taxon-name><tp:taxon-name-part taxon-name-part-type="genus">Agabus</tp:taxon-name-part></tp:taxon-name> Leach (<tp:taxon-name><tp:taxon-name-part taxon-name-part-type="order">Coleoptera</tp:taxon-name-part></tp:taxon-name>, <tp:taxon-name><tp:taxon-name-part taxon-name-part-type="family">Dytiscidae</tp:taxon-name-part></tp:taxon-name>), and the evolution of tropicoalpine super specialists.</article-title><source>Systematic Entomology</source><volume>17</volume>: <fpage>155</fpage>–<lpage>179</lpage>. <ext-link xlink:type="simple" ext-link-type="doi" xlink:href="10.1111/j.1365-3113.1992.tb00328.x">https://doi.org/10.1111/j.1365-3113.1992.tb00328.x</ext-link></mixed-citation></ref><ref id="B23"><mixed-citation xmlns:xlink="http://www.w3.org/1999/xlink" xlink:type="simple"><person-group><name name-style="western"><surname>Rocchi</surname><given-names>S</given-names></name></person-group> (<year>1975</year>) Coleotteri ditiscidi dell’Africa orientale. Monitore Zoologico Italiano (N.S. Suppl. 6) 3: 45–56. <ext-link xlink:type="simple" ext-link-type="doi" xlink:href="10.1080/03749444.1975.10736808">https://doi.org/10.1080/03749444.1975.10736808</ext-link></mixed-citation></ref><ref id="B17"><mixed-citation xmlns:xlink="http://www.w3.org/1999/xlink" xlink:type="simple"><person-group><name name-style="western"><surname>Nilsson</surname><given-names>AN</given-names></name><name name-style="western"><surname>Persson</surname><given-names>S</given-names></name></person-group> (<year>1990</year>) <article-title>Dimorphism of the metasternal wing in <tp:taxon-name><tp:taxon-name-part taxon-name-part-type="genus">Agabus</tp:taxon-name-part> <tp:taxon-name-part taxon-name-part-type="species">raffrayi</tp:taxon-name-part></tp:taxon-name> and <tp:taxon-name><tp:taxon-name-part taxon-name-part-type="genus">A.</tp:taxon-name-part> <tp:taxon-name-part taxon-name-part-type="species">labiatus</tp:taxon-name-part></tp:taxon-name> (<tp:taxon-name><tp:taxon-name-part taxon-name-part-type="order">Coleoptera</tp:taxon-name-part></tp:taxon-name>: <tp:taxon-name><tp:taxon-name-part taxon-name-part-type="family">Dytiscidae</tp:taxon-name-part></tp:taxon-name>) questioned.</article-title><source>Aquatic Insects</source><volume>12</volume>(<issue>3</issue>): <fpage>135</fpage>–<lpage>144</lpage>. <ext-link xlink:type="simple" ext-link-type="doi" xlink:href="10.1080/01650429009361398">https://doi.org/10.1080/01650429009361398</ext-link></mixed-citation></ref><ref id="B18"><mixed-citation xmlns:xlink="http://www.w3.org/1999/xlink" xlink:type="simple"><person-group><name name-style="western"><surname>Nilsson</surname><given-names>AN</given-names></name><name name-style="western"><surname>Persson</surname><given-names>S</given-names></name></person-group> (<year>1993</year>) <article-title>Taxonomy, distribution and habitats of the <tp:taxon-name><tp:taxon-name-part taxon-name-part-type="family">Dytiscidae</tp:taxon-name-part></tp:taxon-name> (<tp:taxon-name><tp:taxon-name-part taxon-name-part-type="order">Coleoptera</tp:taxon-name-part></tp:taxon-name>) of Ethiopia.</article-title><source>Entomologica Fennica</source><volume>4</volume>: <fpage>57</fpage>–<lpage>94</lpage>. <ext-link xlink:type="simple" ext-link-type="doi" xlink:href="10.33338/ef.83753">https://doi.org/10.33338/ef.83753</ext-link></mixed-citation></ref><ref id="B9"><mixed-citation xmlns:xlink="http://www.w3.org/1999/xlink" xlink:type="simple"><person-group><name name-style="western"><surname>Jackson</surname><given-names>DJ</given-names></name></person-group> (<year>1956</year>) <article-title>Dimorphism of the metasternal wings in <italic><tp:taxon-name><tp:taxon-name-part taxon-name-part-type="genus">Agabus</tp:taxon-name-part> <tp:taxon-name-part taxon-name-part-type="species">raffrayi</tp:taxon-name-part></tp:taxon-name></italic> Sharp and <italic><tp:taxon-name><tp:taxon-name-part taxon-name-part-type="genus">A.</tp:taxon-name-part> <tp:taxon-name-part taxon-name-part-type="species">labiatus</tp:taxon-name-part></tp:taxon-name></italic> Brahm (Col., <tp:taxon-name><tp:taxon-name-part taxon-name-part-type="family">Dytiscidae</tp:taxon-name-part></tp:taxon-name>) and its relation to capacity for flight.</article-title><source>Proceedings of the Royal entomological Society of London (A)</source><volume>31</volume>: <fpage>1</fpage>–<lpage>11</lpage>. <ext-link xlink:type="simple" ext-link-type="doi" xlink:href="10.1111/j.1365-3032.1956.tb00191.x">https://doi.org/10.1111/j.1365-3032.1956.tb00191.x</ext-link></mixed-citation></ref><ref id="B16"><mixed-citation xmlns:xlink="http://www.w3.org/1999/xlink" xlink:type="simple"><person-group><name name-style="western"><surname>Nilsson</surname><given-names>AN</given-names></name></person-group> (<year>1992b</year>) <article-title>Larval morphology of six species of Afrotropical <tp:taxon-name><tp:taxon-name-part taxon-name-part-type="genus">Agabus</tp:taxon-name-part></tp:taxon-name> Leach 1817 (<tp:taxon-name><tp:taxon-name-part taxon-name-part-type="order">coleoptera</tp:taxon-name-part></tp:taxon-name><tp:taxon-name><tp:taxon-name-part taxon-name-part-type="family">Dytiscidae</tp:taxon-name-part></tp:taxon-name>).</article-title><source>Tropical Zoology</source><volume>5</volume>(<issue>2</issue>): <fpage>207</fpage>–<lpage>217</lpage>. <ext-link xlink:type="simple" ext-link-type="doi" xlink:href="10.1080/03946975.1992.10539193">https://doi.org/10.1080/03946975.1992.10539193</ext-link></mixed-citation></ref></ref-list></tp:taxon-treatment>
