# Supplementary material for: Taxonomic revision of the Afrotropical Agabus raffrayi species group with the description of four new species (Coleoptera, Dytiscidae)
Source: Zookeys. 2020 Aug 24;963:45–79. doi: 10.3897/zookeys.963.53470 (PMC7458944; doi:10.3897/zookeys.963.53470)
Supplement: XML Treatment for Agabus pallidus [file zookeys.963.53470-treatment2.xml]

<!DOCTYPE tp:taxon-treatment
  PUBLIC "-//TaxonX//DTD Taxonomic Treatment Publishing DTD v0 20100105//EN" "tax-treatment-NSO.dtd">
<tp:taxon-treatment xmlns:tp="http://www.plazi.org/taxpub"><tp:treatment-meta><kwd-group><label>Taxon classification</label><kwd><named-content xmlns:xlink="http://www.w3.org/1999/xlink" content-type="kingdom">Animalia</named-content></kwd><kwd><named-content xmlns:xlink="http://www.w3.org/1999/xlink" content-type="order">Coleoptera</named-content></kwd><kwd><named-content xmlns:xlink="http://www.w3.org/1999/xlink" content-type="family">Dytiscidae</named-content></kwd></kwd-group><mixed-citation publication-type="journal"><person-group><name><surname>Englund</surname><given-names>William F.</given-names></name><name><surname>Njoroge</surname><given-names>Laban</given-names></name><name><surname>Biström</surname><given-names>Olof</given-names></name><name><surname>Miller</surname><given-names>Kelly B.</given-names></name><name><surname>Bilton</surname><given-names>David T.</given-names></name><name><surname>Bergsten</surname><given-names>Johannes</given-names></name></person-group><article-title>Taxonomic revision of the Afrotropical <italic><tp:taxon-name><tp:taxon-name-part taxon-name-part-type="genus" reg="Agabus">Agabus</tp:taxon-name-part> <tp:taxon-name-part taxon-name-part-type="species" reg="raffrayi">raffrayi</tp:taxon-name-part></tp:taxon-name></italic> species group with the description of four new species (<tp:taxon-name><tp:taxon-name-part taxon-name-part-type="order">Coleoptera</tp:taxon-name-part></tp:taxon-name>, <tp:taxon-name><tp:taxon-name-part taxon-name-part-type="family">Dytiscidae</tp:taxon-name-part></tp:taxon-name>)</article-title><source>Zookeys</source><day>24</day><month>8</month><year>2020</year><volume>963</volume><fpage>45</fpage><lpage>79</lpage><pub-id pub-id-type="doi">10.3897/zookeys.963.53470</pub-id></mixed-citation></tp:treatment-meta><tp:nomenclature><tp:taxon-name><object-id xmlns:xlink="http://www.w3.org/1999/xlink" content-type="arpha" xlink:type="simple">43307977-49A1-5093-92E4-2EDDEA934577</object-id>
              <tp:taxon-name-part taxon-name-part-type="genus" reg="Agabus">Agabus</tp:taxon-name-part>
              <tp:taxon-name-part taxon-name-part-type="species" reg="pallidus">pallidus</tp:taxon-name-part>
            </tp:taxon-name><tp:taxon-authority>Omer-Cooper, 1931</tp:taxon-authority><xref ref-type="fig" rid="F1">Figures 1</xref><xref ref-type="fig" rid="F2">, 2A</xref><xref ref-type="fig" rid="F3">, 3B</xref><xref ref-type="fig" rid="F4">, 4D</xref><xref ref-type="fig" rid="F8">, 8E</xref><xref ref-type="fig" rid="F11">, 11E</xref><xref ref-type="fig" rid="F11">, 11J</xref><xref ref-type="fig" rid="F12">, 12</xref><xref ref-type="fig" rid="F13">, 13</xref><xref ref-type="fig" rid="F14">, 14</xref><tp:nomenclature-citation-list><tp:nomenclature-citation><tp:taxon-name>
                  <tp:taxon-name-part taxon-name-part-type="genus" reg="Agabus">Agabus</tp:taxon-name-part> <tp:taxon-name-part taxon-name-part-type="species" reg="pallidus">pallidus</tp:taxon-name-part></tp:taxon-name><comment>Omer-Cooper, 1931: 786–787, fig. 3a, pl. 9: 7</comment></tp:nomenclature-citation></tp:nomenclature-citation-list></tp:nomenclature><tp:treatment-sec sec-type="type locality" id="SECID0E45BG"><title>Type locality.</title><p>“Between Addis Abeba and Addis Alem” [Ethiopia].</p></tp:treatment-sec><tp:treatment-sec sec-type="type material" id="SECID0EC6BG"><title>Type material.</title><p><bold><italic>Lectotype</italic></bold> ♀ (<named-content xmlns:xlink="http://www.w3.org/1999/xlink" content-type="dwc:institutional_code" xlink:type="simple">BMNH</named-content>) labelled: “Type”, “Abyssinia: Between Addis Abeba and Addis Alem 7,500 ft. 18.ix.1926. J.Omer-Cooper.”, “<tp:taxon-name><tp:taxon-name-part taxon-name-part-type="genus" reg="Agabus">Agabus</tp:taxon-name-part> <tp:taxon-name-part taxon-name-part-type="species" reg="pallidus">pallidus</tp:taxon-name-part></tp:taxon-name>, Joyce <xref ref-type="bibr" rid="B19">Omer-Cooper. 1931</xref>. TYPE.”, “<tp:taxon-name><tp:taxon-name-part taxon-name-part-type="genus" reg="Agabus">A.</tp:taxon-name-part> <tp:taxon-name-part taxon-name-part-type="species" reg="pallidus">pallidus</tp:taxon-name-part></tp:taxon-name>.O.C.”, “LECTOTYPUS ♀ <tp:taxon-name><tp:taxon-name-part taxon-name-part-type="genus" reg="Agabus">Agabus</tp:taxon-name-part> <tp:taxon-name-part taxon-name-part-type="species" reg="pallidus">pallidus</tp:taxon-name-part></tp:taxon-name> Omer-Cooper, 1931 Des. A. Nilsson, 1989”.</p></tp:treatment-sec><tp:treatment-sec sec-type="diagnosis" id="SECID0EVAAI"><title>Diagnosis.</title><p>Similar in all diagnostic <tp:taxon-name><tp:taxon-name-part taxon-name-part-type="genus" reg="Structural"/><tp:taxon-name-part taxon-name-part-type="species" reg="features">features</tp:taxon-name-part></tp:taxon-name> to <italic><tp:taxon-name><tp:taxon-name-part taxon-name-part-type="genus" reg="Agabus">A.</tp:taxon-name-part> <tp:taxon-name-part taxon-name-part-type="species" reg="raffrayi">raffrayi</tp:taxon-name-part></tp:taxon-name></italic> except for the narrower metasternal wing (Table <xref ref-type="table" rid="T1">1</xref>, Figs <xref ref-type="fig" rid="F2">2</xref>, <xref ref-type="fig" rid="F12">12</xref>).</p></tp:treatment-sec><tp:treatment-sec sec-type="description" id="SECID0E2BAI"><title>Description.</title><p>Habitus as in Fig. <xref ref-type="fig" rid="F11">11E, J</xref>.</p><p><bold><italic>Colour</italic></bold>: Head black, most specimens with a small rufous anterior area, interocular spots not present. Pronotum black with rufous margins. Elytra rufotestaceous to brown. Ventral surface black, hypomeron rufous, epipleuron testaceous to rufotestaceous. Legs rufous to rufopiceous. Antennae and palpi testaceous to rufotestaceous.</p><p><bold><italic><tp:taxon-name><tp:taxon-name-part taxon-name-part-type="genus" reg="Microreticulation">Microreticulation</tp:taxon-name-part></tp:taxon-name></italic></bold>: Medium impressed on head and pronotum, similar in both sexes. Composed of a mixture of small and somewhat larger, uneven meshes. Elytral microreticulation similar, but less strongly impressed and more uneven, with some relatively elongate meshes, especially close to suture. One female examined (Ethiopia, Arsi, 13 km E Bekoji) has more strongly impressed elytral reticulation, with distinctly wider grooves between meshes.</p><p><bold><italic><tp:taxon-name><tp:taxon-name-part taxon-name-part-type="genus" reg="Structural">Structural</tp:taxon-name-part> <tp:taxon-name-part taxon-name-part-type="species" reg="features">features</tp:taxon-name-part></tp:taxon-name></italic></bold>: Body length: 7.52–8.40 mm (see Table <xref ref-type="table" rid="T1">1</xref>). Hypomeron not visible in lateral view (as in Fig. <xref ref-type="fig" rid="F10">10C, D</xref>), lateral bead of pronotum well defined (Fig. <xref ref-type="fig" rid="F10">10D</xref>). Metasternal wing narrow, <abbrev xmlns:xlink="http://www.w3.org/1999/xlink" xlink:title="Width of metacoxal plate" id="ABBRID0EUDAI" xlink:type="simple">WC</abbrev>/<abbrev xmlns:xlink="http://www.w3.org/1999/xlink" xlink:title="Width of metasternal wing" id="ABBRID0EYDAI" xlink:type="simple">WS</abbrev> &gt; 3.0 (see Table <xref ref-type="table" rid="T1">1</xref>, Figs <xref ref-type="fig" rid="F2">2A</xref>, <xref ref-type="fig" rid="F12">12</xref>). Pronotum very broad, more than or equal to 3.3× as broad as interocular distance in males (see Table <xref ref-type="table" rid="T1">1</xref>, Figs <xref ref-type="fig" rid="F4">4D</xref>, <xref ref-type="fig" rid="F13">13</xref>).</p><p><bold><italic>Legs</italic></bold>: Protarsal claws long, &gt; 1.6× as long as protarsomere 4 (see Table <xref ref-type="table" rid="T2">2</xref> and Fig. <xref ref-type="fig" rid="F14">14</xref>). Metatarsomeres short and broad; metatarsomere 2 &lt; 1.6× as long as broad (see Table <xref ref-type="table" rid="T2">2</xref>), metatarsomere 5 &lt; 3.0 times as long as broad (see Table <xref ref-type="table" rid="T2">2</xref>).</p><p><bold><italic>Male genitalia</italic></bold>: Subapically broadened, and prolonged between the subapical broadening and the apical and subapical teeth (Fig. <xref ref-type="fig" rid="F8">8E</xref>). Subapical tooth with varying appearance (similar to magnitude in variation seen in Fig. <xref ref-type="fig" rid="F5">5A–C</xref>).</p><p><bold>Female</bold>: Externally similar to males.</p><fig id="F11" position="float" orientation="portrait"><object-id xmlns:xlink="http://www.w3.org/1999/xlink" content-type="doi" xlink:type="simple">10.3897/zookeys.963.53470.figure11</object-id><object-id xmlns:xlink="http://www.w3.org/1999/xlink" content-type="arpha" xlink:type="simple">7E7F5937-DF5D-5E3A-82F3-5EAB585A68F6</object-id><label>Figure 11.</label><caption><p><italic><tp:taxon-name><tp:taxon-name-part taxon-name-part-type="genus" reg="Agabus">Agabus</tp:taxon-name-part></tp:taxon-name></italic> spp., habitus of males in dorsal view <bold>A, F</bold><italic><tp:taxon-name><tp:taxon-name-part taxon-name-part-type="genus" reg="Agabus">A.</tp:taxon-name-part> <tp:taxon-name-part taxon-name-part-type="species" reg="sjostedti">sjostedti</tp:taxon-name-part></tp:taxon-name></italic><bold>B, G</bold><italic><tp:taxon-name><tp:taxon-name-part taxon-name-part-type="genus" reg="Agabus">A.</tp:taxon-name-part> <tp:taxon-name-part taxon-name-part-type="species" reg="dytiscoides">dytiscoides</tp:taxon-name-part></tp:taxon-name></italic>; <bold>C, H</bold><italic><tp:taxon-name><tp:taxon-name-part taxon-name-part-type="genus" reg="Agabus">A.</tp:taxon-name-part> <tp:taxon-name-part taxon-name-part-type="species" reg="ruwenzoricus">ruwenzoricus</tp:taxon-name-part></tp:taxon-name></italic><bold>D, I</bold><italic><tp:taxon-name><tp:taxon-name-part taxon-name-part-type="genus" reg="Agabus">A.</tp:taxon-name-part> <tp:taxon-name-part taxon-name-part-type="species" reg="raffrayi">raffrayi</tp:taxon-name-part></tp:taxon-name></italic><bold>E, J</bold><italic><tp:taxon-name><tp:taxon-name-part taxon-name-part-type="genus" reg="Agabus">A.</tp:taxon-name-part> <tp:taxon-name-part taxon-name-part-type="species" reg="pallidus">pallidus</tp:taxon-name-part></tp:taxon-name></italic><bold>K, O</bold><italic><tp:taxon-name><tp:taxon-name-part taxon-name-part-type="genus" reg="Agabus">A.</tp:taxon-name-part> <tp:taxon-name-part taxon-name-part-type="species" reg="anguluverpus">anguluverpus</tp:taxon-name-part></tp:taxon-name></italic> sp. nov. <bold>L, P</bold><italic><tp:taxon-name><tp:taxon-name-part taxon-name-part-type="genus" reg="Agabus">A.</tp:taxon-name-part> <tp:taxon-name-part taxon-name-part-type="species" reg="austellus">austellus</tp:taxon-name-part></tp:taxon-name></italic> sp. nov. <bold>M, Q</bold><italic><tp:taxon-name><tp:taxon-name-part taxon-name-part-type="genus" reg="Agabus">A.</tp:taxon-name-part> <tp:taxon-name-part taxon-name-part-type="species" reg="riberae">riberae</tp:taxon-name-part></tp:taxon-name></italic> sp. nov. <bold>N, R</bold><italic><tp:taxon-name><tp:taxon-name-part taxon-name-part-type="genus" reg="Agabus">A.</tp:taxon-name-part> <tp:taxon-name-part taxon-name-part-type="species" reg="agulhas">agulhas</tp:taxon-name-part></tp:taxon-name></italic> sp. nov.</p></caption><graphic xmlns:xlink="http://www.w3.org/1999/xlink" xlink:href="zookeys-963-045-g011.jpg" position="float" orientation="portrait" xlink:type="simple" id="oo_444408.jpg"><uri content-type="original_file" xlink:type="simple">https://binary.pensoft.net/fig/444408</uri></graphic></fig><fig id="F12" position="float" orientation="portrait"><object-id xmlns:xlink="http://www.w3.org/1999/xlink" content-type="doi" xlink:type="simple">10.3897/zookeys.963.53470.figure12</object-id><object-id xmlns:xlink="http://www.w3.org/1999/xlink" content-type="arpha" xlink:type="simple">162767B3-0343-5DB7-80D1-5B52504B25EC</object-id><label>Figure 12.</label><caption><p>The ratio between width of the metacoxal plate and metasternal wing (<abbrev xmlns:xlink="http://www.w3.org/1999/xlink" xlink:title="Width of metacoxal plate" id="ABBRID0EPKAI" xlink:type="simple">WC</abbrev>/<abbrev xmlns:xlink="http://www.w3.org/1999/xlink" xlink:title="Width of metasternal wing" id="ABBRID0ETKAI" xlink:type="simple">WS</abbrev>) in the <italic><tp:taxon-name><tp:taxon-name-part taxon-name-part-type="genus" reg="Agabus">A.</tp:taxon-name-part> <tp:taxon-name-part taxon-name-part-type="species" reg="raffrayi">raffrayi</tp:taxon-name-part></tp:taxon-name></italic> group (incl. specimens of both sexes). Thick black line inside boxes represents medians, left and right box borders 25<sup>th</sup> (Q1) and 75<sup>th</sup> (Q3) percentiles respectively. Whiskers were calculated with the boxplot.stats function in R using the default coefficient value of 1.5 (drawn to the highest and lowest value within 1.5*IQD (Inter Quartile Distance = Q3-Q1) away from the 75<sup>th</sup> and 25<sup>th</sup> percentiles respectively). Note that this character fully separates <italic><tp:taxon-name><tp:taxon-name-part taxon-name-part-type="genus" reg="Agabus">A.</tp:taxon-name-part> <tp:taxon-name-part taxon-name-part-type="species" reg="raffrayi">raffrayi</tp:taxon-name-part></tp:taxon-name></italic> from <italic><tp:taxon-name><tp:taxon-name-part taxon-name-part-type="genus" reg="Agabus">A.</tp:taxon-name-part> <tp:taxon-name-part taxon-name-part-type="species" reg="pallidus">pallidus</tp:taxon-name-part></tp:taxon-name></italic>.</p></caption><graphic xmlns:xlink="http://www.w3.org/1999/xlink" xlink:href="zookeys-963-045-g012.jpg" position="float" orientation="portrait" xlink:type="simple" id="oo_444409.jpg"><uri content-type="original_file" xlink:type="simple">https://binary.pensoft.net/fig/444409</uri></graphic></fig><fig id="F13" position="float" orientation="portrait"><object-id xmlns:xlink="http://www.w3.org/1999/xlink" content-type="doi" xlink:type="simple">10.3897/zookeys.963.53470.figure13</object-id><object-id xmlns:xlink="http://www.w3.org/1999/xlink" content-type="arpha" xlink:type="simple">44B16777-3245-58C9-94FF-60A43CEE7FB2</object-id><label>Figure 13.</label><caption><p>The ratio between pronotal width and interocular distance in males of the <italic><tp:taxon-name><tp:taxon-name-part taxon-name-part-type="genus" reg="Agabus">Agabus</tp:taxon-name-part> <tp:taxon-name-part taxon-name-part-type="species" reg="raffrayi">raffrayi</tp:taxon-name-part></tp:taxon-name></italic> group. Symbols as in Fig. <xref ref-type="fig" rid="F12">12</xref>. Note the very narrow pronotum of <italic><tp:taxon-name><tp:taxon-name-part taxon-name-part-type="genus" reg="Agabus">A.</tp:taxon-name-part> <tp:taxon-name-part taxon-name-part-type="species" reg="dytiscoides">dytiscoides</tp:taxon-name-part></tp:taxon-name></italic>, a distinguishing feature of this species.</p></caption><graphic xmlns:xlink="http://www.w3.org/1999/xlink" xlink:href="zookeys-963-045-g013.jpg" position="float" orientation="portrait" xlink:type="simple" id="oo_444410.jpg"><uri content-type="original_file" xlink:type="simple">https://binary.pensoft.net/fig/444410</uri></graphic></fig></tp:treatment-sec><tp:treatment-sec sec-type="distribution" id="SECID0EMNAI"><title>Distribution.</title><p>Ethiopia (see Fig. <xref ref-type="fig" rid="F1">1</xref>).</p></tp:treatment-sec><tp:treatment-sec sec-type="habitat" id="SECID0EWNAI"><title>Habitat.</title><p>Found in small streams and often temporary waterbodies at elevations of 2250 to 4000 m (<xref ref-type="bibr" rid="B17">Nilsson and Persson 1990</xref>; <xref ref-type="bibr" rid="B15">Nilsson 1992a</xref>; <xref ref-type="bibr" rid="B18">Nilsson and Persson 1993</xref>).</p></tp:treatment-sec><tp:treatment-sec sec-type="etymology" id="SECID0EAOAI"><title>Etymology.</title><p>The name refers to the pale nature of the type specimens (Latin: <italic><tp:taxon-name><tp:taxon-name-part taxon-name-part-type="genus" reg="Agabus"/><tp:taxon-name-part taxon-name-part-type="species" reg="pallidus">pallidus</tp:taxon-name-part></tp:taxon-name></italic> = pale).</p></tp:treatment-sec><tp:treatment-sec sec-type="comments" id="SECID0EQOAI"><title>Comments.</title><p>See comments for <italic><tp:taxon-name><tp:taxon-name-part taxon-name-part-type="genus" reg="Agabus">A.</tp:taxon-name-part> <tp:taxon-name-part taxon-name-part-type="species" reg="raffrayi">raffrayi</tp:taxon-name-part></tp:taxon-name></italic>.</p><table-wrap id="T2" position="float" orientation="portrait"><label>Table 2.</label><caption><p>Morphological characters in the <italic><tp:taxon-name><tp:taxon-name-part taxon-name-part-type="genus" reg="Agabus">Agabus</tp:taxon-name-part> <tp:taxon-name-part taxon-name-part-type="species" reg="raffrayi">raffrayi</tp:taxon-name-part></tp:taxon-name></italic> group. <abbrev xmlns:xlink="http://www.w3.org/1999/xlink" xlink:title="length of metatarsomere 2" id="ABBRID0EVPAI" xlink:type="simple">MT2L</abbrev>/<abbrev xmlns:xlink="http://www.w3.org/1999/xlink" xlink:title="width of metatarsomere 2" id="ABBRID0EZPAI" xlink:type="simple">MT2W</abbrev> = length/width of metatarsomere 2, <abbrev xmlns:xlink="http://www.w3.org/1999/xlink" xlink:title="length metatarsomere 5" id="ABBRID0E4PAI" xlink:type="simple">MT5L</abbrev>/<abbrev xmlns:xlink="http://www.w3.org/1999/xlink" xlink:title="width of metatarsomere 5" id="ABBRID0EBQAI" xlink:type="simple">MT5W</abbrev> = length/width of metatarsomere 5, <abbrev xmlns:xlink="http://www.w3.org/1999/xlink" xlink:title="length of protarsal claw" id="ABBRID0EFQAI" xlink:type="simple">CL</abbrev>/<abbrev xmlns:xlink="http://www.w3.org/1999/xlink" xlink:title="length of protarsomere 4" id="ABBRID0EJQAI" xlink:type="simple">PT4L</abbrev> = length of protarsal claw/length of protarsomere 4, N = number of specimens, Min = minimum value, Max = maximum value, <abbrev xmlns:xlink="http://www.w3.org/1999/xlink" xlink:title="standard deviation" id="ABBRID0ENQAI" xlink:type="simple">SD</abbrev> = standard deviation, <abbrev xmlns:xlink="http://www.w3.org/1999/xlink" xlink:title="not applicable" id="ABBRID0ERQAI" xlink:type="simple">NA</abbrev> = not applicable.</p></caption><table id="TID0E3XAI" rules="all"><tbody><tr><th rowspan="2" colspan="1">Species</th><th rowspan="2" colspan="1">Sex</th><th rowspan="1" colspan="5"><abbrev xmlns:xlink="http://www.w3.org/1999/xlink" xlink:title="length of metatarsomere 2" id="ABBRID0EERAI" xlink:type="simple">MT2L</abbrev>/<abbrev xmlns:xlink="http://www.w3.org/1999/xlink" xlink:title="width of metatarsomere 2" id="ABBRID0EIRAI" xlink:type="simple">MT2W</abbrev></th><th rowspan="1" colspan="5"><abbrev xmlns:xlink="http://www.w3.org/1999/xlink" xlink:title="length metatarsomere 5" id="ABBRID0EPRAI" xlink:type="simple">MT5L</abbrev>/<abbrev xmlns:xlink="http://www.w3.org/1999/xlink" xlink:title="width of metatarsomere 5" id="ABBRID0ETRAI" xlink:type="simple">MT5W</abbrev></th><th rowspan="1" colspan="5"><abbrev xmlns:xlink="http://www.w3.org/1999/xlink" xlink:title="length of protarsal claw" id="ABBRID0E1RAI" xlink:type="simple">CL</abbrev>/<abbrev xmlns:xlink="http://www.w3.org/1999/xlink" xlink:title="length of protarsomere 4" id="ABBRID0E5RAI" xlink:type="simple">PT4L</abbrev></th></tr><tr><th rowspan="1" colspan="1">N</th><th rowspan="1" colspan="1">Min</th><th rowspan="1" colspan="1">Max</th><th rowspan="1" colspan="1">Mean</th><th rowspan="1" colspan="1">
                      <abbrev xmlns:xlink="http://www.w3.org/1999/xlink" xlink:title="standard deviation" id="ABBRID0ESSAI" xlink:type="simple">SD</abbrev>
                    </th><th rowspan="1" colspan="1">N</th><th rowspan="1" colspan="1">Min</th><th rowspan="1" colspan="1">Max</th><th rowspan="1" colspan="1">Mean</th><th rowspan="1" colspan="1">
                      <abbrev xmlns:xlink="http://www.w3.org/1999/xlink" xlink:title="standard deviation" id="ABBRID0EGTAI" xlink:type="simple">SD</abbrev>
                    </th><th rowspan="1" colspan="1">N</th><th rowspan="1" colspan="1">Min</th><th rowspan="1" colspan="1">Max</th><th rowspan="1" colspan="1">Mean</th><th rowspan="1" colspan="1">
                      <abbrev xmlns:xlink="http://www.w3.org/1999/xlink" xlink:title="standard deviation" id="ABBRID0E1TAI" xlink:type="simple">SD</abbrev>
                    </th></tr><tr><td rowspan="2" colspan="1">
                      <italic><tp:taxon-name><tp:taxon-name-part taxon-name-part-type="genus" reg="Agabus">A.</tp:taxon-name-part> <tp:taxon-name-part taxon-name-part-type="species" reg="sjostedti">sjostedti</tp:taxon-name-part></tp:taxon-name></italic>
                    </td><td rowspan="1" colspan="1">♀</td><td rowspan="1" colspan="1">2</td><td rowspan="1" colspan="1">1.71</td><td rowspan="1" colspan="1">1.90</td><td rowspan="1" colspan="1">1.81</td><td rowspan="1" colspan="1">0.14</td><td rowspan="1" colspan="1">2</td><td rowspan="1" colspan="1">3.31</td><td rowspan="1" colspan="1">3.57</td><td rowspan="1" colspan="1">3.44</td><td rowspan="1" colspan="1">0.19</td><td rowspan="1" colspan="1">2</td><td rowspan="1" colspan="1">1.33</td><td rowspan="1" colspan="1">1.38</td><td rowspan="1" colspan="1">1.36</td><td rowspan="1" colspan="1">0.03</td></tr><tr><td rowspan="1" colspan="1">♂</td><td rowspan="1" colspan="1">4</td><td rowspan="1" colspan="1">1.68</td><td rowspan="1" colspan="1">1.92</td><td rowspan="1" colspan="1">1.80</td><td rowspan="1" colspan="1">0.10</td><td rowspan="1" colspan="1">4</td><td rowspan="1" colspan="1">3.12</td><td rowspan="1" colspan="1">3.67</td><td rowspan="1" colspan="1">3.39</td><td rowspan="1" colspan="1">0.22</td><td rowspan="1" colspan="1">4</td><td rowspan="1" colspan="1">1.3</td><td rowspan="1" colspan="1">1.39</td><td rowspan="1" colspan="1">1.35</td><td rowspan="1" colspan="1">0.04</td></tr><tr><td rowspan="2" colspan="1">
                      <italic><tp:taxon-name><tp:taxon-name-part taxon-name-part-type="genus" reg="Agabus">A.</tp:taxon-name-part> <tp:taxon-name-part taxon-name-part-type="species" reg="dytiscoides">dytiscoides</tp:taxon-name-part></tp:taxon-name></italic>
                    </td><td rowspan="1" colspan="1">♀</td><td rowspan="1" colspan="1">2</td><td rowspan="1" colspan="1">2.00</td><td rowspan="1" colspan="1">2.05</td><td rowspan="1" colspan="1">2.03</td><td rowspan="1" colspan="1">0.04</td><td rowspan="1" colspan="1">2</td><td rowspan="1" colspan="1">3.77</td><td rowspan="1" colspan="1">4.17</td><td rowspan="1" colspan="1">3.97</td><td rowspan="1" colspan="1">0.28</td><td rowspan="1" colspan="1">2</td><td rowspan="1" colspan="1">1.53</td><td rowspan="1" colspan="1">1.59</td><td rowspan="1" colspan="1">1.56</td><td rowspan="1" colspan="1">0.04</td></tr><tr><td rowspan="1" colspan="1">♂</td><td rowspan="1" colspan="1">5</td><td rowspan="1" colspan="1">1.81</td><td rowspan="1" colspan="1">2.00</td><td rowspan="1" colspan="1">1.91</td><td rowspan="1" colspan="1">0.07</td><td rowspan="1" colspan="1">5</td><td rowspan="1" colspan="1">3.69</td><td rowspan="1" colspan="1">4.17</td><td rowspan="1" colspan="1">4.02</td><td rowspan="1" colspan="1">0.19</td><td rowspan="1" colspan="1">5</td><td rowspan="1" colspan="1">1.26</td><td rowspan="1" colspan="1">1.47</td><td rowspan="1" colspan="1">1.35</td><td rowspan="1" colspan="1">0.10</td></tr><tr><td rowspan="2" colspan="1"><italic><tp:taxon-name><tp:taxon-name-part taxon-name-part-type="genus" reg="Agabus">A.</tp:taxon-name-part> <tp:taxon-name-part taxon-name-part-type="species" reg="anguluverpus">anguluverpus</tp:taxon-name-part></tp:taxon-name></italic> sp. nov.</td><td rowspan="1" colspan="1">♀</td><td rowspan="1" colspan="1">1</td><td rowspan="1" colspan="1">1.85</td><td rowspan="1" colspan="1">1.85</td><td rowspan="1" colspan="1">1.85</td><td rowspan="1" colspan="1">
                      <abbrev xmlns:xlink="http://www.w3.org/1999/xlink" xlink:title="not applicable" id="ABBRID0ED3AI" xlink:type="simple">NA</abbrev>
                    </td><td rowspan="1" colspan="1">1</td><td rowspan="1" colspan="1">3.07</td><td rowspan="1" colspan="1">3.07</td><td rowspan="1" colspan="1">3.07</td><td rowspan="1" colspan="1">
                      <abbrev xmlns:xlink="http://www.w3.org/1999/xlink" xlink:title="not applicable" id="ABBRID0EX3AI" xlink:type="simple">NA</abbrev>
                    </td><td rowspan="1" colspan="1">1</td><td rowspan="1" colspan="1">1.80</td><td rowspan="1" colspan="1">1.80</td><td rowspan="1" colspan="1">1.80</td><td rowspan="1" colspan="1">
                      <abbrev xmlns:xlink="http://www.w3.org/1999/xlink" xlink:title="not applicable" id="ABBRID0EL4AI" xlink:type="simple">NA</abbrev>
                    </td></tr><tr><td rowspan="1" colspan="1">♂</td><td rowspan="1" colspan="1">2</td><td rowspan="1" colspan="1">1.86</td><td rowspan="1" colspan="1">1.95</td><td rowspan="1" colspan="1">1.90</td><td rowspan="1" colspan="1">0.07</td><td rowspan="1" colspan="1">2</td><td rowspan="1" colspan="1">3.33</td><td rowspan="1" colspan="1">3.46</td><td rowspan="1" colspan="1">3.40</td><td rowspan="1" colspan="1">0.09</td><td rowspan="1" colspan="1">2</td><td rowspan="1" colspan="1">1.69</td><td rowspan="1" colspan="1">1.87</td><td rowspan="1" colspan="1">1.78</td><td rowspan="1" colspan="1">0.13</td></tr><tr><td rowspan="2" colspan="1"><italic><tp:taxon-name><tp:taxon-name-part taxon-name-part-type="genus" reg="Agabus">A.</tp:taxon-name-part> <tp:taxon-name-part taxon-name-part-type="species" reg="austellus">austellus</tp:taxon-name-part></tp:taxon-name></italic> sp. nov.</td><td rowspan="1" colspan="1">♀</td><td rowspan="1" colspan="1">17</td><td rowspan="1" colspan="1">1.38</td><td rowspan="1" colspan="1">1.84</td><td rowspan="1" colspan="1">1.57</td><td rowspan="1" colspan="1">0.14</td><td rowspan="1" colspan="1">17</td><td rowspan="1" colspan="1">2.46</td><td rowspan="1" colspan="1">3.55</td><td rowspan="1" colspan="1">2.88</td><td rowspan="1" colspan="1">0.25</td><td rowspan="1" colspan="1">17</td><td rowspan="1" colspan="1">1.44</td><td rowspan="1" colspan="1">2.00</td><td rowspan="1" colspan="1">1.77</td><td rowspan="1" colspan="1">0.14</td></tr><tr><td rowspan="1" colspan="1">♂</td><td rowspan="1" colspan="1">27</td><td rowspan="1" colspan="1">1.29</td><td rowspan="1" colspan="1">1.80</td><td rowspan="1" colspan="1">1.61</td><td rowspan="1" colspan="1">0.14</td><td rowspan="1" colspan="1">27</td><td rowspan="1" colspan="1">2.54</td><td rowspan="1" colspan="1">3.50</td><td rowspan="1" colspan="1">3.06</td><td rowspan="1" colspan="1">0.25</td><td rowspan="1" colspan="1">26</td><td rowspan="1" colspan="1">1.50</td><td rowspan="1" colspan="1">1.88</td><td rowspan="1" colspan="1">1.70</td><td rowspan="1" colspan="1">0.09</td></tr><tr><td rowspan="2" colspan="1">
                      <italic><tp:taxon-name><tp:taxon-name-part taxon-name-part-type="genus" reg="Agabus">A.</tp:taxon-name-part> <tp:taxon-name-part taxon-name-part-type="species" reg="ruwenzoricus">ruwenzoricus</tp:taxon-name-part></tp:taxon-name></italic>
                    </td><td rowspan="1" colspan="1">♀</td><td rowspan="1" colspan="1">9</td><td rowspan="1" colspan="1">1.40</td><td rowspan="1" colspan="1">1.67</td><td rowspan="1" colspan="1">1.49</td><td rowspan="1" colspan="1">0.08</td><td rowspan="1" colspan="1">8</td><td rowspan="1" colspan="1">2.46</td><td rowspan="1" colspan="1">3.09</td><td rowspan="1" colspan="1">2.76</td><td rowspan="1" colspan="1">0.23</td><td rowspan="1" colspan="1">9</td><td rowspan="1" colspan="1">1.43</td><td rowspan="1" colspan="1">1.73</td><td rowspan="1" colspan="1">1.64</td><td rowspan="1" colspan="1">0.09</td></tr><tr><td rowspan="1" colspan="1">♂</td><td rowspan="1" colspan="1">17</td><td rowspan="1" colspan="1">1.32</td><td rowspan="1" colspan="1">1.75</td><td rowspan="1" colspan="1">1.46</td><td rowspan="1" colspan="1">0.12</td><td rowspan="1" colspan="1">17</td><td rowspan="1" colspan="1">2.46</td><td rowspan="1" colspan="1">3.23</td><td rowspan="1" colspan="1">2.71</td><td rowspan="1" colspan="1">0.20</td><td rowspan="1" colspan="1">17</td><td rowspan="1" colspan="1">1.53</td><td rowspan="1" colspan="1">1.88</td><td rowspan="1" colspan="1">1.70</td><td rowspan="1" colspan="1">0.09</td></tr><tr><td rowspan="2" colspan="1">
                      <italic><tp:taxon-name><tp:taxon-name-part taxon-name-part-type="genus" reg="Agabus">A.</tp:taxon-name-part> <tp:taxon-name-part taxon-name-part-type="species" reg="raffrayi">raffrayi</tp:taxon-name-part></tp:taxon-name></italic>
                    </td><td rowspan="1" colspan="1">♀</td><td rowspan="1" colspan="1">5</td><td rowspan="1" colspan="1">1.31</td><td rowspan="1" colspan="1">1.43</td><td rowspan="1" colspan="1">1.37</td><td rowspan="1" colspan="1">0.05</td><td rowspan="1" colspan="1">5</td><td rowspan="1" colspan="1">2.50</td><td rowspan="1" colspan="1">2.67</td><td rowspan="1" colspan="1">2.59</td><td rowspan="1" colspan="1">0.09</td><td rowspan="1" colspan="1">5</td><td rowspan="1" colspan="1">1.46</td><td rowspan="1" colspan="1">1.93</td><td rowspan="1" colspan="1">1.69</td><td rowspan="1" colspan="1">0.18</td></tr><tr><td rowspan="1" colspan="1">♂</td><td rowspan="1" colspan="1">7</td><td rowspan="1" colspan="1">1.22</td><td rowspan="1" colspan="1">1.52</td><td rowspan="1" colspan="1">1.35</td><td rowspan="1" colspan="1">0.10</td><td rowspan="1" colspan="1">6</td><td rowspan="1" colspan="1">2.31</td><td rowspan="1" colspan="1">2.92</td><td rowspan="1" colspan="1">2.54</td><td rowspan="1" colspan="1">0.21</td><td rowspan="1" colspan="1">6</td><td rowspan="1" colspan="1">1.63</td><td rowspan="1" colspan="1">1.87</td><td rowspan="1" colspan="1">1.74</td><td rowspan="1" colspan="1">0.11</td></tr><tr><td rowspan="2" colspan="1">
                      <italic><tp:taxon-name><tp:taxon-name-part taxon-name-part-type="genus" reg="Agabus">A.</tp:taxon-name-part> <tp:taxon-name-part taxon-name-part-type="species" reg="pallidus">pallidus</tp:taxon-name-part></tp:taxon-name></italic>
                    </td><td rowspan="1" colspan="1">♀</td><td rowspan="1" colspan="1">6</td><td rowspan="1" colspan="1">1.30</td><td rowspan="1" colspan="1">1.50</td><td rowspan="1" colspan="1">1.37</td><td rowspan="1" colspan="1">0.09</td><td rowspan="1" colspan="1">6</td><td rowspan="1" colspan="1">2.46</td><td rowspan="1" colspan="1">2.92</td><td rowspan="1" colspan="1">2.65</td><td rowspan="1" colspan="1">0.17</td><td rowspan="1" colspan="1">6</td><td rowspan="1" colspan="1">1.67</td><td rowspan="1" colspan="1">1.86</td><td rowspan="1" colspan="1">1.77</td><td rowspan="1" colspan="1">0.07</td></tr><tr><td rowspan="1" colspan="1">♂</td><td rowspan="1" colspan="1">5</td><td rowspan="1" colspan="1">1.25</td><td rowspan="1" colspan="1">1.36</td><td rowspan="1" colspan="1">1.30</td><td rowspan="1" colspan="1">0.05</td><td rowspan="1" colspan="1">5</td><td rowspan="1" colspan="1">2.36</td><td rowspan="1" colspan="1">2.67</td><td rowspan="1" colspan="1">2.48</td><td rowspan="1" colspan="1">0.12</td><td rowspan="1" colspan="1">5</td><td rowspan="1" colspan="1">1.63</td><td rowspan="1" colspan="1">1.86</td><td rowspan="1" colspan="1">1.75</td><td rowspan="1" colspan="1">0.12</td></tr><tr><td rowspan="2" colspan="1"><italic><tp:taxon-name><tp:taxon-name-part taxon-name-part-type="genus" reg="Agabus">A.</tp:taxon-name-part> <tp:taxon-name-part taxon-name-part-type="species" reg="riberae">riberae</tp:taxon-name-part></tp:taxon-name></italic> sp. nov.</td><td rowspan="1" colspan="1">♀</td><td rowspan="1" colspan="1">6</td><td rowspan="1" colspan="1">1.67</td><td rowspan="1" colspan="1">1.76</td><td rowspan="1" colspan="1">1.71</td><td rowspan="1" colspan="1">0.04</td><td rowspan="1" colspan="1">6</td><td rowspan="1" colspan="1">2.93</td><td rowspan="1" colspan="1">3.31</td><td rowspan="1" colspan="1">3.12</td><td rowspan="1" colspan="1">0.15</td><td rowspan="1" colspan="1">6</td><td rowspan="1" colspan="1">1.53</td><td rowspan="1" colspan="1">1.68</td><td rowspan="1" colspan="1">1.62</td><td rowspan="1" colspan="1">0.07</td></tr><tr><td rowspan="1" colspan="1">♂</td><td rowspan="1" colspan="1">16</td><td rowspan="1" colspan="1">1.64</td><td rowspan="1" colspan="1">1.88</td><td rowspan="1" colspan="1">1.72</td><td rowspan="1" colspan="1">0.06</td><td rowspan="1" colspan="1">16</td><td rowspan="1" colspan="1">2.94</td><td rowspan="1" colspan="1">3.54</td><td rowspan="1" colspan="1">3.24</td><td rowspan="1" colspan="1">0.21</td><td rowspan="1" colspan="1">16</td><td rowspan="1" colspan="1">1.60</td><td rowspan="1" colspan="1">1.75</td><td rowspan="1" colspan="1">1.66</td><td rowspan="1" colspan="1">0.05</td></tr><tr><td rowspan="2" colspan="1"><italic><tp:taxon-name><tp:taxon-name-part taxon-name-part-type="genus" reg="Agabus">A.</tp:taxon-name-part> <tp:taxon-name-part taxon-name-part-type="species" reg="agulhas">agulhas</tp:taxon-name-part></tp:taxon-name></italic> sp. nov.</td><td rowspan="1" colspan="1">♀</td><td rowspan="1" colspan="1">2</td><td rowspan="1" colspan="1">1.48</td><td rowspan="1" colspan="1">1.52</td><td rowspan="1" colspan="1">1.50</td><td rowspan="1" colspan="1">0.03</td><td rowspan="1" colspan="1">2</td><td rowspan="1" colspan="1">2.64</td><td rowspan="1" colspan="1">2.71</td><td rowspan="1" colspan="1">2.68</td><td rowspan="1" colspan="1">0.05</td><td rowspan="1" colspan="1">2</td><td rowspan="1" colspan="1">1.78</td><td rowspan="1" colspan="1">1.88</td><td rowspan="1" colspan="1">1.83</td><td rowspan="1" colspan="1">0.07</td></tr><tr><td rowspan="1" colspan="1">♂</td><td rowspan="1" colspan="1">4</td><td rowspan="1" colspan="1">1.43</td><td rowspan="1" colspan="1">1.52</td><td rowspan="1" colspan="1">1.48</td><td rowspan="1" colspan="1">0.04</td><td rowspan="1" colspan="1">4</td><td rowspan="1" colspan="1">2.62</td><td rowspan="1" colspan="1">2.83</td><td rowspan="1" colspan="1">2.70</td><td rowspan="1" colspan="1">0.09</td><td rowspan="1" colspan="1">4</td><td rowspan="1" colspan="1">1.80</td><td rowspan="1" colspan="1">2.21</td><td rowspan="1" colspan="1">2.00</td><td rowspan="1" colspan="1">0.18</td></tr></tbody></table></table-wrap></tp:treatment-sec><tp:treatment-sec><!--Section generated to contain objects referenced in tp:taxon-treatment.--><fig id="F1" position="float" orientation="portrait"><object-id xmlns:xlink="http://www.w3.org/1999/xlink" content-type="doi" xlink:type="simple">10.3897/zookeys.963.53470.figure1</object-id><object-id xmlns:xlink="http://www.w3.org/1999/xlink" content-type="arpha" xlink:type="simple">6A49CC99-AE9D-540C-B5DD-4A28A46E18F9</object-id><label>Figure 1.</label><caption><p>Distribution map of the <italic><tp:taxon-name><tp:taxon-name-part taxon-name-part-type="genus" reg="Agabus">Agabus</tp:taxon-name-part> <tp:taxon-name-part taxon-name-part-type="species" reg="raffrayi">raffrayi</tp:taxon-name-part></tp:taxon-name></italic> group. Relief is expressed in meters above sea level.</p></caption><graphic xmlns:xlink="http://www.w3.org/1999/xlink" xlink:href="zookeys-963-045-g001.jpg" position="float" orientation="portrait" xlink:type="simple" id="oo_444398.jpg"><uri content-type="original_file" xlink:type="simple">https://binary.pensoft.net/fig/444398</uri></graphic></fig><fig id="F2" position="float" orientation="portrait"><object-id xmlns:xlink="http://www.w3.org/1999/xlink" content-type="doi" xlink:type="simple">10.3897/zookeys.963.53470.figure2</object-id><object-id xmlns:xlink="http://www.w3.org/1999/xlink" content-type="arpha" xlink:type="simple">9B9CB087-C60D-5E00-B650-1F1C06B9C0D0</object-id><label>Figure 2.</label><caption><p><italic><tp:taxon-name><tp:taxon-name-part taxon-name-part-type="genus" reg="Agabus">Agabus</tp:taxon-name-part></tp:taxon-name></italic> spp., metasternal wing and metacoxal plate in ventral view <bold>A</bold><italic><tp:taxon-name><tp:taxon-name-part taxon-name-part-type="genus" reg="Agabus">A.</tp:taxon-name-part> <tp:taxon-name-part taxon-name-part-type="species" reg="pallidus">pallidus</tp:taxon-name-part></tp:taxon-name></italic><bold>B</bold><italic><tp:taxon-name><tp:taxon-name-part taxon-name-part-type="genus" reg="Agabus">A.</tp:taxon-name-part> <tp:taxon-name-part taxon-name-part-type="species" reg="raffrayi">raffrayi</tp:taxon-name-part></tp:taxon-name></italic>. Dashed lines indicate measurements used; red: metasternal wing (<abbrev xmlns:xlink="http://www.w3.org/1999/xlink" xlink:title="Width of metasternal wing" id="ABBRID0E2PAC" xlink:type="simple">WS</abbrev>), blue: metacoxal plate (<abbrev xmlns:xlink="http://www.w3.org/1999/xlink" xlink:title="Width of metacoxal plate" id="ABBRID0EAAAE" xlink:type="simple">WC</abbrev>).</p></caption><graphic xmlns:xlink="http://www.w3.org/1999/xlink" xlink:href="zookeys-963-045-g002.jpg" position="float" orientation="portrait" xlink:type="simple" id="oo_444399.jpg"><uri content-type="original_file" xlink:type="simple">https://binary.pensoft.net/fig/444399</uri></graphic></fig><fig id="F3" position="float" orientation="portrait"><object-id xmlns:xlink="http://www.w3.org/1999/xlink" content-type="doi" xlink:type="simple">10.3897/zookeys.963.53470.figure3</object-id><object-id xmlns:xlink="http://www.w3.org/1999/xlink" content-type="arpha" xlink:type="simple">1CDC26A1-541A-5FB7-B613-7D5D2ACD0EC3</object-id><label>Figure 3.</label><caption><p><italic><tp:taxon-name><tp:taxon-name-part taxon-name-part-type="genus" reg="Agabus">Agabus</tp:taxon-name-part></tp:taxon-name></italic> spp., protarsomeres in anterior view <bold>A</bold><italic><tp:taxon-name><tp:taxon-name-part taxon-name-part-type="genus" reg="Agabus">A.</tp:taxon-name-part> <tp:taxon-name-part taxon-name-part-type="species" reg="dytiscoides">dytiscoides</tp:taxon-name-part></tp:taxon-name></italic><bold>B</bold><italic><tp:taxon-name><tp:taxon-name-part taxon-name-part-type="genus" reg="Agabus">A.</tp:taxon-name-part> <tp:taxon-name-part taxon-name-part-type="species" reg="raffrayi">raffrayi</tp:taxon-name-part></tp:taxon-name></italic>. <abbrev xmlns:xlink="http://www.w3.org/1999/xlink" xlink:title="length of protarsomere 4" id="ABBRID0ESBAE" xlink:type="simple">PT4L</abbrev> = measured distance for length of protarsomere 4; <abbrev xmlns:xlink="http://www.w3.org/1999/xlink" xlink:title="length of protarsal claw" id="ABBRID0EWBAE" xlink:type="simple">CL</abbrev> = measured distance for length of protarsal claw.</p></caption><graphic xmlns:xlink="http://www.w3.org/1999/xlink" xlink:href="zookeys-963-045-g003.jpg" position="float" orientation="portrait" xlink:type="simple" id="oo_444400.jpg"><uri content-type="original_file" xlink:type="simple">https://binary.pensoft.net/fig/444400</uri></graphic></fig><fig id="F4" position="float" orientation="portrait"><object-id xmlns:xlink="http://www.w3.org/1999/xlink" content-type="doi" xlink:type="simple">10.3897/zookeys.963.53470.figure4</object-id><object-id xmlns:xlink="http://www.w3.org/1999/xlink" content-type="arpha" xlink:type="simple">F0EE14D3-5F53-5FDF-94C7-1071CFDD907F</object-id><label>Figure 4.</label><caption><p><italic><tp:taxon-name><tp:taxon-name-part taxon-name-part-type="genus" reg="Agabus">Agabus</tp:taxon-name-part></tp:taxon-name></italic> spp., head and pronotum in dorsal view <bold>A</bold><italic><tp:taxon-name><tp:taxon-name-part taxon-name-part-type="genus" reg="Agabus">A.</tp:taxon-name-part> <tp:taxon-name-part taxon-name-part-type="species" reg="dytiscoides">dytiscoides</tp:taxon-name-part></tp:taxon-name></italic><bold>B</bold><italic><tp:taxon-name><tp:taxon-name-part taxon-name-part-type="genus" reg="Agabus">A.</tp:taxon-name-part> <tp:taxon-name-part taxon-name-part-type="species" reg="ruwenzoricus">ruwenzoricus</tp:taxon-name-part></tp:taxon-name></italic><bold>C</bold><italic><tp:taxon-name><tp:taxon-name-part taxon-name-part-type="genus" reg="Agabus">A.</tp:taxon-name-part> <tp:taxon-name-part taxon-name-part-type="species" reg="sjostedti">sjostedti</tp:taxon-name-part></tp:taxon-name></italic><bold>D</bold><italic><tp:taxon-name><tp:taxon-name-part taxon-name-part-type="genus" reg="Agabus">A.</tp:taxon-name-part> <tp:taxon-name-part taxon-name-part-type="species" reg="pallidus">pallidus</tp:taxon-name-part></tp:taxon-name></italic>. Red dashed lines indicate measurements used for interocular distance and pronotal width.</p></caption><graphic xmlns:xlink="http://www.w3.org/1999/xlink" xlink:href="zookeys-963-045-g004.jpg" position="float" orientation="portrait" xlink:type="simple" id="oo_444401.jpg"><uri content-type="original_file" xlink:type="simple">https://binary.pensoft.net/fig/444401</uri></graphic></fig><fig id="F8" position="float" orientation="portrait"><object-id xmlns:xlink="http://www.w3.org/1999/xlink" content-type="doi" xlink:type="simple">10.3897/zookeys.963.53470.figure8</object-id><object-id xmlns:xlink="http://www.w3.org/1999/xlink" content-type="arpha" xlink:type="simple">2F5C27F8-1509-585D-A0E1-A90BD915A5A5</object-id><label>Figure 8.</label><caption><p><italic><tp:taxon-name><tp:taxon-name-part taxon-name-part-type="genus" reg="Agabus">Agabus</tp:taxon-name-part></tp:taxon-name></italic> spp., aedeagus in lateral view <bold>A</bold><italic><tp:taxon-name><tp:taxon-name-part taxon-name-part-type="genus" reg="Agabus">A.</tp:taxon-name-part> <tp:taxon-name-part taxon-name-part-type="species" reg="sjostedti">sjostedti</tp:taxon-name-part></tp:taxon-name></italic><bold>B</bold><italic><tp:taxon-name><tp:taxon-name-part taxon-name-part-type="genus" reg="Agabus">A.</tp:taxon-name-part> <tp:taxon-name-part taxon-name-part-type="species" reg="dytiscoides">dytiscoides</tp:taxon-name-part></tp:taxon-name></italic><bold>C</bold><italic><tp:taxon-name><tp:taxon-name-part taxon-name-part-type="genus" reg="Agabus">A.</tp:taxon-name-part> <tp:taxon-name-part taxon-name-part-type="species" reg="ruwenzoricus">ruwenzoricus</tp:taxon-name-part></tp:taxon-name></italic><bold>D</bold><italic><tp:taxon-name><tp:taxon-name-part taxon-name-part-type="genus" reg="Agabus">A.</tp:taxon-name-part> <tp:taxon-name-part taxon-name-part-type="species" reg="raffrayi">raffrayi</tp:taxon-name-part></tp:taxon-name></italic><bold>E</bold><italic><tp:taxon-name><tp:taxon-name-part taxon-name-part-type="genus" reg="Agabus">A.</tp:taxon-name-part> <tp:taxon-name-part taxon-name-part-type="species" reg="pallidus">pallidus</tp:taxon-name-part></tp:taxon-name></italic><bold>F</bold><italic><tp:taxon-name><tp:taxon-name-part taxon-name-part-type="genus" reg="Agabus">A.</tp:taxon-name-part> <tp:taxon-name-part taxon-name-part-type="species" reg="anguluverpus">anguluverpus</tp:taxon-name-part></tp:taxon-name></italic> sp. nov. <bold>G</bold><italic><tp:taxon-name><tp:taxon-name-part taxon-name-part-type="genus" reg="Agabus">A.</tp:taxon-name-part> <tp:taxon-name-part taxon-name-part-type="species" reg="austellus">austellus</tp:taxon-name-part></tp:taxon-name></italic> sp. nov. <bold>H</bold><italic><tp:taxon-name><tp:taxon-name-part taxon-name-part-type="genus" reg="Agabus">A.</tp:taxon-name-part> <tp:taxon-name-part taxon-name-part-type="species" reg="riberae">riberae</tp:taxon-name-part></tp:taxon-name></italic> sp. nov. <bold>I</bold><italic><tp:taxon-name><tp:taxon-name-part taxon-name-part-type="genus" reg="Agabus">A.</tp:taxon-name-part> <tp:taxon-name-part taxon-name-part-type="species" reg="agulhas">agulhas</tp:taxon-name-part></tp:taxon-name></italic> sp. nov.</p></caption><graphic xmlns:xlink="http://www.w3.org/1999/xlink" xlink:href="zookeys-963-045-g008.jpg" position="float" orientation="portrait" xlink:type="simple" id="oo_444405.jpg"><uri content-type="original_file" xlink:type="simple">https://binary.pensoft.net/fig/444405</uri></graphic></fig><fig id="F14" position="float" orientation="portrait"><object-id xmlns:xlink="http://www.w3.org/1999/xlink" content-type="doi" xlink:type="simple">10.3897/zookeys.963.53470.figure14</object-id><object-id xmlns:xlink="http://www.w3.org/1999/xlink" content-type="arpha" xlink:type="simple">6D896817-BBCB-5121-8390-3164BAE3DC2E</object-id><label>Figure 14.</label><caption><p>The ratio between length of protarsal claw and length of protarsomere 4 in males of the <italic><tp:taxon-name><tp:taxon-name-part taxon-name-part-type="genus" reg="Agabus">Agabus</tp:taxon-name-part> <tp:taxon-name-part taxon-name-part-type="species" reg="raffrayi">raffrayi</tp:taxon-name-part></tp:taxon-name></italic> group. Symbols as in Fig. <xref ref-type="fig" rid="F12">12</xref>. Note the short claws of <italic><tp:taxon-name><tp:taxon-name-part taxon-name-part-type="genus" reg="Agabus">A.</tp:taxon-name-part> <tp:taxon-name-part taxon-name-part-type="species" reg="sjostedti">sjostedti</tp:taxon-name-part></tp:taxon-name></italic> and <italic><tp:taxon-name><tp:taxon-name-part taxon-name-part-type="genus" reg="Agabus">A.</tp:taxon-name-part> <tp:taxon-name-part taxon-name-part-type="species" reg="dytiscoides">dytiscoides</tp:taxon-name-part></tp:taxon-name></italic>.</p></caption><graphic xmlns:xlink="http://www.w3.org/1999/xlink" xlink:href="zookeys-963-045-g014.jpg" position="float" orientation="portrait" xlink:type="simple" id="oo_444411.jpg"><uri content-type="original_file" xlink:type="simple">https://binary.pensoft.net/fig/444411</uri></graphic></fig><table-wrap id="T1" position="float" orientation="portrait"><label>Table 1.</label><caption><p>Morphological characters in the <italic><tp:taxon-name><tp:taxon-name-part taxon-name-part-type="genus" reg="Agabus">Agabus</tp:taxon-name-part> <tp:taxon-name-part taxon-name-part-type="species" reg="raffrayi">raffrayi</tp:taxon-name-part></tp:taxon-name></italic> group. <abbrev xmlns:xlink="http://www.w3.org/1999/xlink" xlink:title="Width of metacoxal plate" id="ABBRID0E1XAG" xlink:type="simple">WC</abbrev>/<abbrev xmlns:xlink="http://www.w3.org/1999/xlink" xlink:title="Width of metasternal wing" id="ABBRID0E5XAG" xlink:type="simple">WS</abbrev> = width of metacoxal plate /width of metasternal wing, <abbrev xmlns:xlink="http://www.w3.org/1999/xlink" xlink:title="width of pronotum" id="ABBRID0ECYAG" xlink:type="simple">PW</abbrev>/<abbrev xmlns:xlink="http://www.w3.org/1999/xlink" xlink:title="interocular distance" id="ABBRID0EGYAG" xlink:type="simple">ID</abbrev> = width of pronotum/interocular distance, <abbrev xmlns:xlink="http://www.w3.org/1999/xlink" xlink:title="total body length" id="ABBRID0EKYAG" xlink:type="simple">TL</abbrev> = total body length, N = number of specimens, Min = minimum value, Max = maximum value, <abbrev xmlns:xlink="http://www.w3.org/1999/xlink" xlink:title="standard deviation" id="ABBRID0EOYAG" xlink:type="simple">SD</abbrev> = standard deviation, <abbrev xmlns:xlink="http://www.w3.org/1999/xlink" xlink:title="not applicable" id="ABBRID0ESYAG" xlink:type="simple">NA</abbrev> = not applicable.</p></caption><table id="TID0EWLBG" rules="all"><tbody><tr><th rowspan="2" colspan="1">Species</th><th rowspan="2" colspan="1">Sex</th><th rowspan="1" colspan="5"><abbrev xmlns:xlink="http://www.w3.org/1999/xlink" xlink:title="Width of metacoxal plate" id="ABBRID0EFZAG" xlink:type="simple">WC</abbrev>/<abbrev xmlns:xlink="http://www.w3.org/1999/xlink" xlink:title="Width of metasternal wing" id="ABBRID0EJZAG" xlink:type="simple">WS</abbrev></th><th rowspan="1" colspan="5"><abbrev xmlns:xlink="http://www.w3.org/1999/xlink" xlink:title="width of pronotum" id="ABBRID0EQZAG" xlink:type="simple">PW</abbrev>/<abbrev xmlns:xlink="http://www.w3.org/1999/xlink" xlink:title="interocular distance" id="ABBRID0EUZAG" xlink:type="simple">ID</abbrev></th><th rowspan="1" colspan="5">
                      <abbrev xmlns:xlink="http://www.w3.org/1999/xlink" xlink:title="total body length" id="ABBRID0E2ZAG" xlink:type="simple">TL</abbrev>
                    </th></tr><tr><th rowspan="1" colspan="1">N</th><th rowspan="1" colspan="1">Min</th><th rowspan="1" colspan="1">Max</th><th rowspan="1" colspan="1">Mean</th><th rowspan="1" colspan="1">
                      <abbrev xmlns:xlink="http://www.w3.org/1999/xlink" xlink:title="standard deviation" id="ABBRID0EQ1AG" xlink:type="simple">SD</abbrev>
                    </th><th rowspan="1" colspan="1">N</th><th rowspan="1" colspan="1">Min</th><th rowspan="1" colspan="1">Max</th><th rowspan="1" colspan="1">Mean</th><th rowspan="1" colspan="1">
                      <abbrev xmlns:xlink="http://www.w3.org/1999/xlink" xlink:title="standard deviation" id="ABBRID0EE2AG" xlink:type="simple">SD</abbrev>
                    </th><th rowspan="1" colspan="1">N</th><th rowspan="1" colspan="1">Min</th><th rowspan="1" colspan="1">Max</th><th rowspan="1" colspan="1">Mean</th><th rowspan="1" colspan="1">
                      <abbrev xmlns:xlink="http://www.w3.org/1999/xlink" xlink:title="standard deviation" id="ABBRID0EY2AG" xlink:type="simple">SD</abbrev>
                    </th></tr><tr><td rowspan="2" colspan="1">
                      <italic><tp:taxon-name><tp:taxon-name-part taxon-name-part-type="genus" reg="Agabus">A.</tp:taxon-name-part> <tp:taxon-name-part taxon-name-part-type="species" reg="sjostedti">sjostedti</tp:taxon-name-part></tp:taxon-name></italic>
                    </td><td rowspan="1" colspan="1">♀</td><td rowspan="1" colspan="1">2</td><td rowspan="1" colspan="1">3.60</td><td rowspan="1" colspan="1">3.69</td><td rowspan="1" colspan="1">3.64</td><td rowspan="1" colspan="1">0.06</td><td rowspan="1" colspan="1">2</td><td rowspan="1" colspan="1">2.05</td><td rowspan="1" colspan="1">2.10</td><td rowspan="1" colspan="1">2.07</td><td rowspan="1" colspan="1">0.04</td><td rowspan="1" colspan="1">2</td><td rowspan="1" colspan="1">8.08</td><td rowspan="1" colspan="1">8.24</td><td rowspan="1" colspan="1">8.16</td><td rowspan="1" colspan="1">0.11</td></tr><tr><td rowspan="1" colspan="1">♂</td><td rowspan="1" colspan="1">4</td><td rowspan="1" colspan="1">3.29</td><td rowspan="1" colspan="1">3.65</td><td rowspan="1" colspan="1">3.55</td><td rowspan="1" colspan="1">0.17</td><td rowspan="1" colspan="1">4</td><td rowspan="1" colspan="1">2.07</td><td rowspan="1" colspan="1">2.24</td><td rowspan="1" colspan="1">2.13</td><td rowspan="1" colspan="1">0.08</td><td rowspan="1" colspan="1">4</td><td rowspan="1" colspan="1">8.40</td><td rowspan="1" colspan="1">9.12</td><td rowspan="1" colspan="1">8.70</td><td rowspan="1" colspan="1">0.31</td></tr><tr><td rowspan="2" colspan="1">
                      <italic><tp:taxon-name><tp:taxon-name-part taxon-name-part-type="genus" reg="Agabus">A.</tp:taxon-name-part> <tp:taxon-name-part taxon-name-part-type="species" reg="dytiscoides">dytiscoides</tp:taxon-name-part></tp:taxon-name></italic>
                    </td><td rowspan="1" colspan="1">♀</td><td rowspan="1" colspan="1">2</td><td rowspan="1" colspan="1">3.00</td><td rowspan="1" colspan="1">3.27</td><td rowspan="1" colspan="1">3.13</td><td rowspan="1" colspan="1">0.19</td><td rowspan="1" colspan="1">2</td><td rowspan="1" colspan="1">1.93</td><td rowspan="1" colspan="1">1.93</td><td rowspan="1" colspan="1">1.93</td><td rowspan="1" colspan="1">0.00</td><td rowspan="1" colspan="1">2</td><td rowspan="1" colspan="1">7.36</td><td rowspan="1" colspan="1">7.60</td><td rowspan="1" colspan="1">7.48</td><td rowspan="1" colspan="1">0.17</td></tr><tr><td rowspan="1" colspan="1">♂</td><td rowspan="1" colspan="1">5</td><td rowspan="1" colspan="1">2.88</td><td rowspan="1" colspan="1">3.40</td><td rowspan="1" colspan="1">3.14</td><td rowspan="1" colspan="1">0.22</td><td rowspan="1" colspan="1">5</td><td rowspan="1" colspan="1">1.93</td><td rowspan="1" colspan="1">1.98</td><td rowspan="1" colspan="1">1.96</td><td rowspan="1" colspan="1">0.02</td><td rowspan="1" colspan="1">5</td><td rowspan="1" colspan="1">7.36</td><td rowspan="1" colspan="1">7.76</td><td rowspan="1" colspan="1">7.55</td><td rowspan="1" colspan="1">0.18</td></tr><tr><td rowspan="2" colspan="1"><italic><tp:taxon-name><tp:taxon-name-part taxon-name-part-type="genus" reg="Agabus">A.</tp:taxon-name-part> <tp:taxon-name-part taxon-name-part-type="species" reg="anguluverpus">anguluverpus</tp:taxon-name-part></tp:taxon-name></italic> sp. nov.</td><td rowspan="1" colspan="1">♀</td><td rowspan="1" colspan="1">1</td><td rowspan="1" colspan="1">3.47</td><td rowspan="1" colspan="1">3.47</td><td rowspan="1" colspan="1">3.47</td><td rowspan="1" colspan="1">
                      <abbrev xmlns:xlink="http://www.w3.org/1999/xlink" xlink:title="not applicable" id="ABBRID0EBEBG" xlink:type="simple">NA</abbrev>
                    </td><td rowspan="1" colspan="1">1</td><td rowspan="1" colspan="1">2.10</td><td rowspan="1" colspan="1">2.10</td><td rowspan="1" colspan="1">2.10</td><td rowspan="1" colspan="1">
                      <abbrev xmlns:xlink="http://www.w3.org/1999/xlink" xlink:title="not applicable" id="ABBRID0EVEBG" xlink:type="simple">NA</abbrev>
                    </td><td rowspan="1" colspan="1">1</td><td rowspan="1" colspan="1">7.52</td><td rowspan="1" colspan="1">7.52</td><td rowspan="1" colspan="1">7.52</td><td rowspan="1" colspan="1">
                      <abbrev xmlns:xlink="http://www.w3.org/1999/xlink" xlink:title="not applicable" id="ABBRID0EJFBG" xlink:type="simple">NA</abbrev>
                    </td></tr><tr><td rowspan="1" colspan="1">♂</td><td rowspan="1" colspan="1">2</td><td rowspan="1" colspan="1">3.19</td><td rowspan="1" colspan="1">3.53</td><td rowspan="1" colspan="1">3.36</td><td rowspan="1" colspan="1">0.25</td><td rowspan="1" colspan="1">2</td><td rowspan="1" colspan="1">2.05</td><td rowspan="1" colspan="1">2.15</td><td rowspan="1" colspan="1">2.10</td><td rowspan="1" colspan="1">0.07</td><td rowspan="1" colspan="1">2</td><td rowspan="1" colspan="1">7.36</td><td rowspan="1" colspan="1">7.44</td><td rowspan="1" colspan="1">7.40</td><td rowspan="1" colspan="1">0.06</td></tr><tr><td rowspan="2" colspan="1"><italic><tp:taxon-name><tp:taxon-name-part taxon-name-part-type="genus" reg="Agabus">A.</tp:taxon-name-part> <tp:taxon-name-part taxon-name-part-type="species" reg="austellus">austellus</tp:taxon-name-part></tp:taxon-name></italic> sp. nov.</td><td rowspan="1" colspan="1">♀</td><td rowspan="1" colspan="1">17</td><td rowspan="1" colspan="1">3.11</td><td rowspan="1" colspan="1">4.15</td><td rowspan="1" colspan="1">3.55</td><td rowspan="1" colspan="1">0.23</td><td rowspan="1" colspan="1">17</td><td rowspan="1" colspan="1">2.12</td><td rowspan="1" colspan="1">2.30</td><td rowspan="1" colspan="1">2.22</td><td rowspan="1" colspan="1">0.05</td><td rowspan="1" colspan="1">17</td><td rowspan="1" colspan="1">6.80</td><td rowspan="1" colspan="1">8.16</td><td rowspan="1" colspan="1">7.53</td><td rowspan="1" colspan="1">0.40</td></tr><tr><td rowspan="1" colspan="1">♂</td><td rowspan="1" colspan="1">27</td><td rowspan="1" colspan="1">3.17</td><td rowspan="1" colspan="1">4.0</td><td rowspan="1" colspan="1">3.52</td><td rowspan="1" colspan="1">0.25</td><td rowspan="1" colspan="1">27</td><td rowspan="1" colspan="1">2.12</td><td rowspan="1" colspan="1">2.49</td><td rowspan="1" colspan="1">2.28</td><td rowspan="1" colspan="1">0.08</td><td rowspan="1" colspan="1">27</td><td rowspan="1" colspan="1">7.04</td><td rowspan="1" colspan="1">8.40</td><td rowspan="1" colspan="1">7.67</td><td rowspan="1" colspan="1">0.36</td></tr><tr><td rowspan="2" colspan="1">
                      <italic><tp:taxon-name><tp:taxon-name-part taxon-name-part-type="genus" reg="Agabus">A.</tp:taxon-name-part> <tp:taxon-name-part taxon-name-part-type="species" reg="ruwenzoricus">ruwenzoricus</tp:taxon-name-part></tp:taxon-name></italic>
                    </td><td rowspan="1" colspan="1">♀</td><td rowspan="1" colspan="1">9</td><td rowspan="1" colspan="1">2.90</td><td rowspan="1" colspan="1">3.41</td><td rowspan="1" colspan="1">3.16</td><td rowspan="1" colspan="1">0.19</td><td rowspan="1" colspan="1">9</td><td rowspan="1" colspan="1">2.05</td><td rowspan="1" colspan="1">2.33</td><td rowspan="1" colspan="1">2.19</td><td rowspan="1" colspan="1">0.10</td><td rowspan="1" colspan="1">9</td><td rowspan="1" colspan="1">7.36</td><td rowspan="1" colspan="1">8.08</td><td rowspan="1" colspan="1">7.67</td><td rowspan="1" colspan="1">0.21</td></tr><tr><td rowspan="1" colspan="1">♂</td><td rowspan="1" colspan="1">17</td><td rowspan="1" colspan="1">2.73</td><td rowspan="1" colspan="1">3.63</td><td rowspan="1" colspan="1">3.05</td><td rowspan="1" colspan="1">0.28</td><td rowspan="1" colspan="1">17</td><td rowspan="1" colspan="1">2.09</td><td rowspan="1" colspan="1">2.33</td><td rowspan="1" colspan="1">2.24</td><td rowspan="1" colspan="1">0.07</td><td rowspan="1" colspan="1">17</td><td rowspan="1" colspan="1">7.52</td><td rowspan="1" colspan="1">8.08</td><td rowspan="1" colspan="1">7.86</td><td rowspan="1" colspan="1">0.20</td></tr><tr><td rowspan="2" colspan="1">
                      <italic><tp:taxon-name><tp:taxon-name-part taxon-name-part-type="genus" reg="Agabus">A.</tp:taxon-name-part> <tp:taxon-name-part taxon-name-part-type="species" reg="raffrayi">raffrayi</tp:taxon-name-part></tp:taxon-name></italic>
                    </td><td rowspan="1" colspan="1">♀</td><td rowspan="1" colspan="1">5</td><td rowspan="1" colspan="1">2.11</td><td rowspan="1" colspan="1">2.84</td><td rowspan="1" colspan="1">2.58</td><td rowspan="1" colspan="1">0.28</td><td rowspan="1" colspan="1">5</td><td rowspan="1" colspan="1">2.16</td><td rowspan="1" colspan="1">2.33</td><td rowspan="1" colspan="1">2.25</td><td rowspan="1" colspan="1">0.06</td><td rowspan="1" colspan="1">5</td><td rowspan="1" colspan="1">6.96</td><td rowspan="1" colspan="1">8.16</td><td rowspan="1" colspan="1">7.70</td><td rowspan="1" colspan="1">0.45</td></tr><tr><td rowspan="1" colspan="1">♂</td><td rowspan="1" colspan="1">7</td><td rowspan="1" colspan="1">2.46</td><td rowspan="1" colspan="1">2.71</td><td rowspan="1" colspan="1">2.61</td><td rowspan="1" colspan="1">0.10</td><td rowspan="1" colspan="1">7</td><td rowspan="1" colspan="1">2.25</td><td rowspan="1" colspan="1">2.29</td><td rowspan="1" colspan="1">2.27</td><td rowspan="1" colspan="1">0.01</td><td rowspan="1" colspan="1">7</td><td rowspan="1" colspan="1">7.52</td><td rowspan="1" colspan="1">8.24</td><td rowspan="1" colspan="1">7.82</td><td rowspan="1" colspan="1">0.31</td></tr><tr><td rowspan="2" colspan="1">
                      <italic><tp:taxon-name><tp:taxon-name-part taxon-name-part-type="genus" reg="Agabus">A.</tp:taxon-name-part> <tp:taxon-name-part taxon-name-part-type="species" reg="pallidus">pallidus</tp:taxon-name-part></tp:taxon-name></italic>
                    </td><td rowspan="1" colspan="1">♀</td><td rowspan="1" colspan="1">6</td><td rowspan="1" colspan="1">3.06</td><td rowspan="1" colspan="1">3.53</td><td rowspan="1" colspan="1">3.29</td><td rowspan="1" colspan="1">0.16</td><td rowspan="1" colspan="1">6</td><td rowspan="1" colspan="1">2.15</td><td rowspan="1" colspan="1">2.29</td><td rowspan="1" colspan="1">2.22</td><td rowspan="1" colspan="1">0.05</td><td rowspan="1" colspan="1">6</td><td rowspan="1" colspan="1">7.52</td><td rowspan="1" colspan="1">8.08</td><td rowspan="1" colspan="1">7.79</td><td rowspan="1" colspan="1">0.25</td></tr><tr><td rowspan="1" colspan="1">♂</td><td rowspan="1" colspan="1">5</td><td rowspan="1" colspan="1">3.05</td><td rowspan="1" colspan="1">3.81</td><td rowspan="1" colspan="1">3.39</td><td rowspan="1" colspan="1">0.27</td><td rowspan="1" colspan="1">5</td><td rowspan="1" colspan="1">2.30</td><td rowspan="1" colspan="1">2.45</td><td rowspan="1" colspan="1">2.34</td><td rowspan="1" colspan="1">0.06</td><td rowspan="1" colspan="1">5</td><td rowspan="1" colspan="1">7.92</td><td rowspan="1" colspan="1">8.40</td><td rowspan="1" colspan="1">8.14</td><td rowspan="1" colspan="1">0.18</td></tr><tr><td rowspan="2" colspan="1"><italic><tp:taxon-name><tp:taxon-name-part taxon-name-part-type="genus" reg="Agabus">A.</tp:taxon-name-part> <tp:taxon-name-part taxon-name-part-type="species" reg="riberae">riberae</tp:taxon-name-part></tp:taxon-name></italic> sp. nov.</td><td rowspan="1" colspan="1">♀</td><td rowspan="1" colspan="1">6</td><td rowspan="1" colspan="1">3.00</td><td rowspan="1" colspan="1">3.17</td><td rowspan="1" colspan="1">3.05</td><td rowspan="1" colspan="1">0.07</td><td rowspan="1" colspan="1">6</td><td rowspan="1" colspan="1">2.24</td><td rowspan="1" colspan="1">2.33</td><td rowspan="1" colspan="1">2.27</td><td rowspan="1" colspan="1">0.03</td><td rowspan="1" colspan="1">6</td><td rowspan="1" colspan="1">7.21</td><td rowspan="1" colspan="1">8.08</td><td rowspan="1" colspan="1">7.70</td><td rowspan="1" colspan="1">0.35</td></tr><tr><td rowspan="1" colspan="1">♂</td><td rowspan="1" colspan="1">16</td><td rowspan="1" colspan="1">2.65</td><td rowspan="1" colspan="1">3.53</td><td rowspan="1" colspan="1">2.91</td><td rowspan="1" colspan="1">0.19</td><td rowspan="1" colspan="1">16</td><td rowspan="1" colspan="1">2.21</td><td rowspan="1" colspan="1">2.37</td><td rowspan="1" colspan="1">2.28</td><td rowspan="1" colspan="1">0.05</td><td rowspan="1" colspan="1">16</td><td rowspan="1" colspan="1">7.21</td><td rowspan="1" colspan="1">8.24</td><td rowspan="1" colspan="1">7.83</td><td rowspan="1" colspan="1">0.29</td></tr><tr><td rowspan="2" colspan="1"><italic><tp:taxon-name><tp:taxon-name-part taxon-name-part-type="genus" reg="Agabus">A.</tp:taxon-name-part> <tp:taxon-name-part taxon-name-part-type="species" reg="agulhas">agulhas</tp:taxon-name-part></tp:taxon-name></italic> sp. nov.</td><td rowspan="1" colspan="1">♀</td><td rowspan="1" colspan="1">2</td><td rowspan="1" colspan="1">3.67</td><td rowspan="1" colspan="1">3.75</td><td rowspan="1" colspan="1">3.71</td><td rowspan="1" colspan="1">0.06</td><td rowspan="1" colspan="1">2</td><td rowspan="1" colspan="1">2.15</td><td rowspan="1" colspan="1">2.18</td><td rowspan="1" colspan="1">2.16</td><td rowspan="1" colspan="1">0.02</td><td rowspan="1" colspan="1">2</td><td rowspan="1" colspan="1">7.94</td><td rowspan="1" colspan="1">7.94</td><td rowspan="1" colspan="1">7.94</td><td rowspan="1" colspan="1">0</td></tr><tr><td rowspan="1" colspan="1">♂</td><td rowspan="1" colspan="1">4</td><td rowspan="1" colspan="1">3.67</td><td rowspan="1" colspan="1">4.54</td><td rowspan="1" colspan="1">4.01</td><td rowspan="1" colspan="1">0.38</td><td rowspan="1" colspan="1">4</td><td rowspan="1" colspan="1">2.10</td><td rowspan="1" colspan="1">2.24</td><td rowspan="1" colspan="1">2.17</td><td rowspan="1" colspan="1">0.06</td><td rowspan="1" colspan="1">4</td><td rowspan="1" colspan="1">7.60</td><td rowspan="1" colspan="1">8.00</td><td rowspan="1" colspan="1">7.86</td><td rowspan="1" colspan="1">0.19</td></tr></tbody></table></table-wrap><fig id="F10" position="float" orientation="portrait"><object-id xmlns:xlink="http://www.w3.org/1999/xlink" content-type="doi" xlink:type="simple">10.3897/zookeys.963.53470.figure10</object-id><object-id xmlns:xlink="http://www.w3.org/1999/xlink" content-type="arpha" xlink:type="simple">B175D4AB-0D4C-58F3-AAFB-0AF174399810</object-id><label>Figure 10.</label><caption><p><italic><tp:taxon-name><tp:taxon-name-part taxon-name-part-type="genus" reg="Agabus">Agabus</tp:taxon-name-part></tp:taxon-name></italic> spp., hypomeron in lateral view <bold>A</bold><italic><tp:taxon-name><tp:taxon-name-part taxon-name-part-type="genus" reg="Agabus">A.</tp:taxon-name-part> <tp:taxon-name-part taxon-name-part-type="species" reg="sjostedti">sjostedti</tp:taxon-name-part></tp:taxon-name></italic><bold>B</bold><italic><tp:taxon-name><tp:taxon-name-part taxon-name-part-type="genus" reg="Agabus">A.</tp:taxon-name-part> <tp:taxon-name-part taxon-name-part-type="species" reg="dytiscoides">dytiscoides</tp:taxon-name-part></tp:taxon-name></italic><bold>C</bold><italic><tp:taxon-name><tp:taxon-name-part taxon-name-part-type="genus" reg="Agabus">A.</tp:taxon-name-part> <tp:taxon-name-part taxon-name-part-type="species" reg="anguluverpus">anguluverpus</tp:taxon-name-part></tp:taxon-name></italic> sp. nov. <bold>D</bold><italic><tp:taxon-name><tp:taxon-name-part taxon-name-part-type="genus" reg="Agabus">A.</tp:taxon-name-part> <tp:taxon-name-part taxon-name-part-type="species" reg="raffrayi">raffrayi</tp:taxon-name-part></tp:taxon-name></italic>. White arrows indicate hypomeron.</p></caption><graphic xmlns:xlink="http://www.w3.org/1999/xlink" xlink:href="zookeys-963-045-g010.jpg" position="float" orientation="portrait" xlink:type="simple" id="oo_444407.jpg"><uri content-type="original_file" xlink:type="simple">https://binary.pensoft.net/fig/444407</uri></graphic></fig><fig id="F5" position="float" orientation="portrait"><object-id xmlns:xlink="http://www.w3.org/1999/xlink" content-type="doi" xlink:type="simple">10.3897/zookeys.963.53470.figure5</object-id><object-id xmlns:xlink="http://www.w3.org/1999/xlink" content-type="arpha" xlink:type="simple">D20883CD-E29E-5559-9090-6F086F161E19</object-id><label>Figure 5.</label><caption><p><italic><tp:taxon-name><tp:taxon-name-part taxon-name-part-type="genus" reg="Agabus">Agabus</tp:taxon-name-part></tp:taxon-name></italic> spp., lateral view of tip of aedeagus <bold>A–C</bold><italic><tp:taxon-name><tp:taxon-name-part taxon-name-part-type="genus" reg="Agabus">A.</tp:taxon-name-part> <tp:taxon-name-part taxon-name-part-type="species" reg="raffrayi">raffrayi</tp:taxon-name-part></tp:taxon-name></italic>, different specimens showing the variation in shape of the subapical tooth <bold>D</bold><italic><tp:taxon-name><tp:taxon-name-part taxon-name-part-type="genus" reg="Agabus">A.</tp:taxon-name-part> <tp:taxon-name-part taxon-name-part-type="species" reg="austellus">austellus</tp:taxon-name-part></tp:taxon-name></italic> sp. nov. Note the prolonged section between subapical broadening and base of apical and subapical teeth in <italic><tp:taxon-name><tp:taxon-name-part taxon-name-part-type="genus" reg="Agabus">A.</tp:taxon-name-part> <tp:taxon-name-part taxon-name-part-type="species" reg="raffrayi">raffrayi</tp:taxon-name-part></tp:taxon-name></italic> (indicated with orange in the smaller outline illustrations).</p></caption><graphic xmlns:xlink="http://www.w3.org/1999/xlink" xlink:href="zookeys-963-045-g005.jpg" position="float" orientation="portrait" xlink:type="simple" id="oo_444402.jpg"><uri content-type="original_file" xlink:type="simple">https://binary.pensoft.net/fig/444402</uri></graphic></fig></tp:treatment-sec><ref-list><ref id="B19"><mixed-citation xmlns:xlink="http://www.w3.org/1999/xlink" xlink:type="simple"><person-group><name name-style="western"><surname>Omer-Cooper</surname><given-names>J</given-names></name></person-group> (<year>1931</year>) <article-title>Report on the <tp:taxon-name><tp:taxon-name-part taxon-name-part-type="family">Dytiscidae</tp:taxon-name-part></tp:taxon-name> (<tp:taxon-name><tp:taxon-name-part taxon-name-part-type="order">Coleoptera</tp:taxon-name-part></tp:taxon-name>), Mr. Omer-Cooper’s investigation of the Abyssinian fresh waters (Hugh Scott Expedition).</article-title><source>Proceedings of the Zoological Society of London</source><volume>1931</volume>: <fpage>751</fpage>–<lpage>801</lpage>. <ext-link xlink:type="simple" ext-link-type="doi" xlink:href="10.1111/j.1096-3642.1931.tb01043.x">https://doi.org/10.1111/j.1096-3642.1931.tb01043.x</ext-link></mixed-citation></ref><ref id="B17"><mixed-citation xmlns:xlink="http://www.w3.org/1999/xlink" xlink:type="simple"><person-group><name name-style="western"><surname>Nilsson</surname><given-names>AN</given-names></name><name name-style="western"><surname>Persson</surname><given-names>S</given-names></name></person-group> (<year>1990</year>) <article-title>Dimorphism of the metasternal wing in <tp:taxon-name><tp:taxon-name-part taxon-name-part-type="genus">Agabus</tp:taxon-name-part> <tp:taxon-name-part taxon-name-part-type="species">raffrayi</tp:taxon-name-part></tp:taxon-name> and <tp:taxon-name><tp:taxon-name-part taxon-name-part-type="genus">A.</tp:taxon-name-part> <tp:taxon-name-part taxon-name-part-type="species">labiatus</tp:taxon-name-part></tp:taxon-name> (<tp:taxon-name><tp:taxon-name-part taxon-name-part-type="order">Coleoptera</tp:taxon-name-part></tp:taxon-name>: <tp:taxon-name><tp:taxon-name-part taxon-name-part-type="family">Dytiscidae</tp:taxon-name-part></tp:taxon-name>) questioned.</article-title><source>Aquatic Insects</source><volume>12</volume>(<issue>3</issue>): <fpage>135</fpage>–<lpage>144</lpage>. <ext-link xlink:type="simple" ext-link-type="doi" xlink:href="10.1080/01650429009361398">https://doi.org/10.1080/01650429009361398</ext-link></mixed-citation></ref><ref id="B15"><mixed-citation xmlns:xlink="http://www.w3.org/1999/xlink" xlink:type="simple"><person-group><name name-style="western"><surname>Nilsson</surname><given-names>AN</given-names></name></person-group> (<year>1992a</year>) <article-title>A revision of Afrotropical <tp:taxon-name><tp:taxon-name-part taxon-name-part-type="genus">Agabus</tp:taxon-name-part></tp:taxon-name> Leach (<tp:taxon-name><tp:taxon-name-part taxon-name-part-type="order">Coleoptera</tp:taxon-name-part></tp:taxon-name>, <tp:taxon-name><tp:taxon-name-part taxon-name-part-type="family">Dytiscidae</tp:taxon-name-part></tp:taxon-name>), and the evolution of tropicoalpine super specialists.</article-title><source>Systematic Entomology</source><volume>17</volume>: <fpage>155</fpage>–<lpage>179</lpage>. <ext-link xlink:type="simple" ext-link-type="doi" xlink:href="10.1111/j.1365-3113.1992.tb00328.x">https://doi.org/10.1111/j.1365-3113.1992.tb00328.x</ext-link></mixed-citation></ref><ref id="B18"><mixed-citation xmlns:xlink="http://www.w3.org/1999/xlink" xlink:type="simple"><person-group><name name-style="western"><surname>Nilsson</surname><given-names>AN</given-names></name><name name-style="western"><surname>Persson</surname><given-names>S</given-names></name></person-group> (<year>1993</year>) <article-title>Taxonomy, distribution and habitats of the <tp:taxon-name><tp:taxon-name-part taxon-name-part-type="family">Dytiscidae</tp:taxon-name-part></tp:taxon-name> (<tp:taxon-name><tp:taxon-name-part taxon-name-part-type="order">Coleoptera</tp:taxon-name-part></tp:taxon-name>) of Ethiopia.</article-title><source>Entomologica Fennica</source><volume>4</volume>: <fpage>57</fpage>–<lpage>94</lpage>. <ext-link xlink:type="simple" ext-link-type="doi" xlink:href="10.33338/ef.83753">https://doi.org/10.33338/ef.83753</ext-link></mixed-citation></ref></ref-list></tp:taxon-treatment>
