# Supplementary material for: Taxonomic revision of the Afrotropical Agabus raffrayi species group with the description of four new species (Coleoptera, Dytiscidae)
Source: Zookeys. 2020 Aug 24;963:45–79. doi: 10.3897/zookeys.963.53470 (PMC7458944; doi:10.3897/zookeys.963.53470)
Supplement: XML Treatment for Agabus sjostedti [file zookeys.963.53470-treatment4.xml]

<!DOCTYPE tp:taxon-treatment
  PUBLIC "-//TaxonX//DTD Taxonomic Treatment Publishing DTD v0 20100105//EN" "tax-treatment-NSO.dtd">
<tp:taxon-treatment xmlns:tp="http://www.plazi.org/taxpub"><tp:treatment-meta><kwd-group><label>Taxon classification</label><kwd><named-content xmlns:xlink="http://www.w3.org/1999/xlink" content-type="kingdom">Animalia</named-content></kwd><kwd><named-content xmlns:xlink="http://www.w3.org/1999/xlink" content-type="order">Coleoptera</named-content></kwd><kwd><named-content xmlns:xlink="http://www.w3.org/1999/xlink" content-type="family">Dytiscidae</named-content></kwd></kwd-group><mixed-citation publication-type="journal"><person-group><name><surname>Englund</surname><given-names>William F.</given-names></name><name><surname>Njoroge</surname><given-names>Laban</given-names></name><name><surname>Biström</surname><given-names>Olof</given-names></name><name><surname>Miller</surname><given-names>Kelly B.</given-names></name><name><surname>Bilton</surname><given-names>David T.</given-names></name><name><surname>Bergsten</surname><given-names>Johannes</given-names></name></person-group><article-title>Taxonomic revision of the Afrotropical <italic><tp:taxon-name><tp:taxon-name-part taxon-name-part-type="genus" reg="Agabus">Agabus</tp:taxon-name-part> <tp:taxon-name-part taxon-name-part-type="species" reg="raffrayi">raffrayi</tp:taxon-name-part></tp:taxon-name></italic> species group with the description of four new species (<tp:taxon-name><tp:taxon-name-part taxon-name-part-type="order">Coleoptera</tp:taxon-name-part></tp:taxon-name>, <tp:taxon-name><tp:taxon-name-part taxon-name-part-type="family">Dytiscidae</tp:taxon-name-part></tp:taxon-name>)</article-title><source>Zookeys</source><day>24</day><month>8</month><year>2020</year><volume>963</volume><fpage>45</fpage><lpage>79</lpage><pub-id pub-id-type="doi">10.3897/zookeys.963.53470</pub-id></mixed-citation></tp:treatment-meta><tp:nomenclature><tp:taxon-name><object-id xmlns:xlink="http://www.w3.org/1999/xlink" content-type="arpha" xlink:type="simple">CA2A49ED-3A9F-5F34-886E-70D6F97B8E34</object-id>
              <tp:taxon-name-part taxon-name-part-type="genus" reg="Agabus">Agabus</tp:taxon-name-part>
              <tp:taxon-name-part taxon-name-part-type="species" reg="sjostedti">sjostedti</tp:taxon-name-part>
            </tp:taxon-name><tp:taxon-authority>Régimbart, 1908</tp:taxon-authority><xref ref-type="fig" rid="F1">Figures 1</xref><xref ref-type="fig" rid="F4">, 4C</xref><xref ref-type="fig" rid="F8">, 8A</xref><xref ref-type="fig" rid="F10">, 10A</xref><xref ref-type="fig" rid="F11">, 11A</xref><xref ref-type="fig" rid="F11">, 11F</xref><xref ref-type="fig" rid="F12">, 12</xref><xref ref-type="fig" rid="F13">, 13</xref><xref ref-type="fig" rid="F14">, 14</xref><tp:nomenclature-citation-list><tp:nomenclature-citation><tp:taxon-name>
                  <tp:taxon-name-part taxon-name-part-type="genus" reg="Agabus">Agabus</tp:taxon-name-part> <tp:taxon-name-part taxon-name-part-type="species" reg="sjostedti">sjostedti</tp:taxon-name-part></tp:taxon-name><comment>Régimbart, 1908: 5–6</comment></tp:nomenclature-citation></tp:nomenclature-citation-list></tp:nomenclature><tp:treatment-sec sec-type="type locality" id="SECID0E4DCI"><title>Type locality.</title><p>“mont Meru, entre 3,500 et 4,300 mèt” [Tanzania, Mount Meru, between 3500 and 4300 m].</p></tp:treatment-sec><tp:treatment-sec sec-type="type material" id="SECID0ECECI"><title>Type material.</title><p><bold><italic>Lectotype</italic></bold> ♂ (<named-content xmlns:xlink="http://www.w3.org/1999/xlink" content-type="dwc:institutional_code" xlink:type="simple">NHRS</named-content>) labelled: “Meru Regenwald”, “Meru Sjöstedt”, “Type”, “Typus”, “<tp:taxon-name><tp:taxon-name-part taxon-name-part-type="genus" reg="Agabus">Agabus</tp:taxon-name-part></tp:taxon-name> sjöstedti Rég. n.sp. ♂ et ♀ “LECTOTYPUS ♂ <tp:taxon-name><tp:taxon-name-part taxon-name-part-type="genus" reg="Agabus">Agabus</tp:taxon-name-part> <tp:taxon-name-part taxon-name-part-type="species" reg="sjostedti">sjostedti</tp:taxon-name-part></tp:taxon-name><xref ref-type="bibr" rid="B22">Régimbart 1908</xref>, Des. A.Nilsson -90”. Paralectotypes 2 ♂ 1 ♀ (<named-content xmlns:xlink="http://www.w3.org/1999/xlink" content-type="dwc:institutional_code" xlink:type="simple">NHRS</named-content>) labelled: “Meru Regenwald”, “Meru Sjöstedt”, “22 dec”, “PARALECTOTYPUS ♂/♀ <tp:taxon-name><tp:taxon-name-part taxon-name-part-type="genus" reg="Agabus">Agabus</tp:taxon-name-part> <tp:taxon-name-part taxon-name-part-type="species" reg="sjostedti">sjostedti</tp:taxon-name-part></tp:taxon-name><xref ref-type="bibr" rid="B22">Régimbart 1908</xref> Des. A.Nilsson 1990”.</p></tp:treatment-sec><tp:treatment-sec sec-type="diagnosis" id="SECID0EZFCI"><title>Diagnosis.</title><p>Most similar to <italic><tp:taxon-name><tp:taxon-name-part taxon-name-part-type="genus" reg="Agabus">A.</tp:taxon-name-part> <tp:taxon-name-part taxon-name-part-type="species" reg="dytiscoides">dytiscoides</tp:taxon-name-part></tp:taxon-name></italic> but separated by its larger size (see Table <xref ref-type="table" rid="T1">1</xref>), narrower metasternal wing (see Table <xref ref-type="table" rid="T1">1</xref>), broader prontoum (see Table <xref ref-type="table" rid="T1">1</xref> and compare Fig. <xref ref-type="fig" rid="F4">4C</xref> with Fig. <xref ref-type="fig" rid="F4">4A</xref>) and by the curvature of the aedeagal subapical tooth (compare Fig. <xref ref-type="fig" rid="F8">8A</xref> with Fig. <xref ref-type="fig" rid="F8">8B</xref>). The aedeagus is prolonged preapically as in the preceeding three species, but the pronotal hypomeron is clearly visible in strict lateral view (see Fig. <xref ref-type="fig" rid="F10">10A</xref>).</p></tp:treatment-sec><tp:treatment-sec sec-type="description" id="SECID0EKHCI"><title>Description.</title><p>Habitus as in Fig. <xref ref-type="fig" rid="F11">11A, F</xref>.</p><p><bold><italic>Colour</italic></bold>: Head black to rufous with testaceous to rufous interocular spots. Pronotum rufopiceous to black and rufous to testaceous at margins; some specimens with two diffuse rufous to testaceous spots in the middle of the pronotum. Elytra ferruginous to rufopiceous. Ventral surface rufopiceous to black, hypomeron and epipleuron testaceous. Legs rufous to rufopiceous. Antennae and palpi testaceous to rufous.</p><p><bold><italic><tp:taxon-name><tp:taxon-name-part taxon-name-part-type="genus" reg="Microreticulation">Microreticulation</tp:taxon-name-part></tp:taxon-name></italic></bold>: Males with medium impressed reticulation on head and pronotum and slightly finer reticulation on elytra giving a shiny appearance, all meshes being a mix of smaller and somewhat larger meshes.</p><p>The two females studied varied greatly in microreticulation, but shared having mostly isodiametric meshes on elytra and the same variable meshes on head and pronotum as males. One female (Mt. Meru) had very coarse meshes; giving head, pronotum and elytra a matte appearance while the other female (Kilimanjaro Bismarck hut) had the same shiny appearance as males.</p><p><bold><italic><tp:taxon-name><tp:taxon-name-part taxon-name-part-type="genus" reg="Structural">Structural</tp:taxon-name-part> <tp:taxon-name-part taxon-name-part-type="species" reg="features">features</tp:taxon-name-part></tp:taxon-name></italic></bold>: Body length: 8.08–9.12 mm (see Table <xref ref-type="table" rid="T1">1</xref>). Hypomeron broadly visible in strict lateral view (see Fig. <xref ref-type="fig" rid="F10">10A</xref>), lateral bead of pronotum broad and well defined (see Fig. <xref ref-type="fig" rid="F10">10A</xref>). Metasternal wing very narrow, <abbrev xmlns:xlink="http://www.w3.org/1999/xlink" xlink:title="Width of metacoxal plate" id="ABBRID0EEJCI" xlink:type="simple">WC</abbrev>/<abbrev xmlns:xlink="http://www.w3.org/1999/xlink" xlink:title="Width of metasternal wing" id="ABBRID0EIJCI" xlink:type="simple">WS</abbrev> &gt; 3.6 in most specimens (see Table <xref ref-type="table" rid="T1">1</xref>, Fig. <xref ref-type="fig" rid="F12">12</xref>). Pronotum broad, more than twice as broad as interocular distance (see Table <xref ref-type="table" rid="T1">1</xref>, Figs <xref ref-type="fig" rid="F5">5C</xref>, <xref ref-type="fig" rid="F13">13</xref>).</p><p><bold><italic>Legs</italic></bold>: Protarsal claws short, &lt; 1.4× as long as protarsomere 4 (see Table <xref ref-type="table" rid="T2">2</xref>, as in Figs <xref ref-type="fig" rid="F3">3A</xref>, <xref ref-type="fig" rid="F14">14</xref>). Metatarsomeres long and slender; metatarsomere 2 &gt; 1.6× as long as broad (see Table <xref ref-type="table" rid="T2">2</xref>), metatarsomere 5 &gt; 3.3× as long as broad in most specimens (see Table <xref ref-type="table" rid="T2">2</xref>).</p><p><bold><italic>Male genitalia</italic></bold>: Subapically broadened, and prolonged between the subapical broadening and the apical and subapical teeth. Subapical tooth robust, with distinct curvature (see Fig. <xref ref-type="fig" rid="F8">8A</xref>).</p><p><bold>Female</bold>: Elytral and pronotal microreticulation much coarser than in males.</p></tp:treatment-sec><tp:treatment-sec sec-type="distribution" id="SECID0EKLCI"><title>Distribution.</title><p>Known from Meru and Kilimanjaro mountains in northern Tanzania (see Fig. <xref ref-type="fig" rid="F1">1</xref>).</p></tp:treatment-sec><tp:treatment-sec sec-type="habitat" id="SECID0EULCI"><title>Habitat.</title><p><xref ref-type="bibr" rid="B22">Régimbart (1908)</xref> reports that the type specimens (from Mt. Meru) were found in very cold water, at an altitude of 3500 to 4300 m. On Mt. Kilimanjaro it has been found at lower altitudes between 2200 and 3100 m (<xref ref-type="bibr" rid="B15">Nilsson 1992a</xref>).</p></tp:treatment-sec><tp:treatment-sec sec-type="etymology" id="SECID0ECMCI"><title>Etymology.</title><p>The name refers to the collector of the type specimens, Yngve Sjöstedt.</p></tp:treatment-sec><tp:treatment-sec sec-type="comments" id="SECID0EHMCI"><title>Comments.</title><p><xref ref-type="bibr" rid="B15">Nilsson (1992a)</xref> studied the material collected by G.F. De Witte and concluded that the animals that <xref ref-type="bibr" rid="B5">Gschwendtner (1938)</xref> and <xref ref-type="bibr" rid="B7">Guignot (1959)</xref> referred to as <italic><tp:taxon-name><tp:taxon-name-part taxon-name-part-type="genus" reg="Gaurodytes">Gaurodytes</tp:taxon-name-part> <tp:taxon-name-part taxon-name-part-type="species" reg="sjostedti">sjostedti</tp:taxon-name-part></tp:taxon-name></italic> from Park National Albert [=Virunga NP in DRC], bordering the Ruwenzori mountains, were in fact <italic><tp:taxon-name><tp:taxon-name-part taxon-name-part-type="genus" reg="Agabus">A.</tp:taxon-name-part> <tp:taxon-name-part taxon-name-part-type="species" reg="ruwenzoricus">ruwenzoricus</tp:taxon-name-part></tp:taxon-name></italic>. Older records of <italic><tp:taxon-name><tp:taxon-name-part taxon-name-part-type="genus" reg="Agabus">A.</tp:taxon-name-part> <tp:taxon-name-part taxon-name-part-type="species" reg="sjostedti">sjostedti</tp:taxon-name-part></tp:taxon-name></italic> must be interpreted with caution.</p></tp:treatment-sec><tp:treatment-sec><!--Section generated to contain objects referenced in tp:taxon-treatment.--><fig id="F1" position="float" orientation="portrait"><object-id xmlns:xlink="http://www.w3.org/1999/xlink" content-type="doi" xlink:type="simple">10.3897/zookeys.963.53470.figure1</object-id><object-id xmlns:xlink="http://www.w3.org/1999/xlink" content-type="arpha" xlink:type="simple">6A49CC99-AE9D-540C-B5DD-4A28A46E18F9</object-id><label>Figure 1.</label><caption><p>Distribution map of the <italic><tp:taxon-name><tp:taxon-name-part taxon-name-part-type="genus" reg="Agabus">Agabus</tp:taxon-name-part> <tp:taxon-name-part taxon-name-part-type="species" reg="raffrayi">raffrayi</tp:taxon-name-part></tp:taxon-name></italic> group. Relief is expressed in meters above sea level.</p></caption><graphic xmlns:xlink="http://www.w3.org/1999/xlink" xlink:href="zookeys-963-045-g001.jpg" position="float" orientation="portrait" xlink:type="simple" id="oo_444398.jpg"><uri content-type="original_file" xlink:type="simple">https://binary.pensoft.net/fig/444398</uri></graphic></fig><fig id="F4" position="float" orientation="portrait"><object-id xmlns:xlink="http://www.w3.org/1999/xlink" content-type="doi" xlink:type="simple">10.3897/zookeys.963.53470.figure4</object-id><object-id xmlns:xlink="http://www.w3.org/1999/xlink" content-type="arpha" xlink:type="simple">F0EE14D3-5F53-5FDF-94C7-1071CFDD907F</object-id><label>Figure 4.</label><caption><p><italic><tp:taxon-name><tp:taxon-name-part taxon-name-part-type="genus" reg="Agabus">Agabus</tp:taxon-name-part></tp:taxon-name></italic> spp., head and pronotum in dorsal view <bold>A</bold><italic><tp:taxon-name><tp:taxon-name-part taxon-name-part-type="genus" reg="Agabus">A.</tp:taxon-name-part> <tp:taxon-name-part taxon-name-part-type="species" reg="dytiscoides">dytiscoides</tp:taxon-name-part></tp:taxon-name></italic><bold>B</bold><italic><tp:taxon-name><tp:taxon-name-part taxon-name-part-type="genus" reg="Agabus">A.</tp:taxon-name-part> <tp:taxon-name-part taxon-name-part-type="species" reg="ruwenzoricus">ruwenzoricus</tp:taxon-name-part></tp:taxon-name></italic><bold>C</bold><italic><tp:taxon-name><tp:taxon-name-part taxon-name-part-type="genus" reg="Agabus">A.</tp:taxon-name-part> <tp:taxon-name-part taxon-name-part-type="species" reg="sjostedti">sjostedti</tp:taxon-name-part></tp:taxon-name></italic><bold>D</bold><italic><tp:taxon-name><tp:taxon-name-part taxon-name-part-type="genus" reg="Agabus">A.</tp:taxon-name-part> <tp:taxon-name-part taxon-name-part-type="species" reg="pallidus">pallidus</tp:taxon-name-part></tp:taxon-name></italic>. Red dashed lines indicate measurements used for interocular distance and pronotal width.</p></caption><graphic xmlns:xlink="http://www.w3.org/1999/xlink" xlink:href="zookeys-963-045-g004.jpg" position="float" orientation="portrait" xlink:type="simple" id="oo_444401.jpg"><uri content-type="original_file" xlink:type="simple">https://binary.pensoft.net/fig/444401</uri></graphic></fig><fig id="F8" position="float" orientation="portrait"><object-id xmlns:xlink="http://www.w3.org/1999/xlink" content-type="doi" xlink:type="simple">10.3897/zookeys.963.53470.figure8</object-id><object-id xmlns:xlink="http://www.w3.org/1999/xlink" content-type="arpha" xlink:type="simple">2F5C27F8-1509-585D-A0E1-A90BD915A5A5</object-id><label>Figure 8.</label><caption><p><italic><tp:taxon-name><tp:taxon-name-part taxon-name-part-type="genus" reg="Agabus">Agabus</tp:taxon-name-part></tp:taxon-name></italic> spp., aedeagus in lateral view <bold>A</bold><italic><tp:taxon-name><tp:taxon-name-part taxon-name-part-type="genus" reg="Agabus">A.</tp:taxon-name-part> <tp:taxon-name-part taxon-name-part-type="species" reg="sjostedti">sjostedti</tp:taxon-name-part></tp:taxon-name></italic><bold>B</bold><italic><tp:taxon-name><tp:taxon-name-part taxon-name-part-type="genus" reg="Agabus">A.</tp:taxon-name-part> <tp:taxon-name-part taxon-name-part-type="species" reg="dytiscoides">dytiscoides</tp:taxon-name-part></tp:taxon-name></italic><bold>C</bold><italic><tp:taxon-name><tp:taxon-name-part taxon-name-part-type="genus" reg="Agabus">A.</tp:taxon-name-part> <tp:taxon-name-part taxon-name-part-type="species" reg="ruwenzoricus">ruwenzoricus</tp:taxon-name-part></tp:taxon-name></italic><bold>D</bold><italic><tp:taxon-name><tp:taxon-name-part taxon-name-part-type="genus" reg="Agabus">A.</tp:taxon-name-part> <tp:taxon-name-part taxon-name-part-type="species" reg="raffrayi">raffrayi</tp:taxon-name-part></tp:taxon-name></italic><bold>E</bold><italic><tp:taxon-name><tp:taxon-name-part taxon-name-part-type="genus" reg="Agabus">A.</tp:taxon-name-part> <tp:taxon-name-part taxon-name-part-type="species" reg="pallidus">pallidus</tp:taxon-name-part></tp:taxon-name></italic><bold>F</bold><italic><tp:taxon-name><tp:taxon-name-part taxon-name-part-type="genus" reg="Agabus">A.</tp:taxon-name-part> <tp:taxon-name-part taxon-name-part-type="species" reg="anguluverpus">anguluverpus</tp:taxon-name-part></tp:taxon-name></italic> sp. nov. <bold>G</bold><italic><tp:taxon-name><tp:taxon-name-part taxon-name-part-type="genus" reg="Agabus">A.</tp:taxon-name-part> <tp:taxon-name-part taxon-name-part-type="species" reg="austellus">austellus</tp:taxon-name-part></tp:taxon-name></italic> sp. nov. <bold>H</bold><italic><tp:taxon-name><tp:taxon-name-part taxon-name-part-type="genus" reg="Agabus">A.</tp:taxon-name-part> <tp:taxon-name-part taxon-name-part-type="species" reg="riberae">riberae</tp:taxon-name-part></tp:taxon-name></italic> sp. nov. <bold>I</bold><italic><tp:taxon-name><tp:taxon-name-part taxon-name-part-type="genus" reg="Agabus">A.</tp:taxon-name-part> <tp:taxon-name-part taxon-name-part-type="species" reg="agulhas">agulhas</tp:taxon-name-part></tp:taxon-name></italic> sp. nov.</p></caption><graphic xmlns:xlink="http://www.w3.org/1999/xlink" xlink:href="zookeys-963-045-g008.jpg" position="float" orientation="portrait" xlink:type="simple" id="oo_444405.jpg"><uri content-type="original_file" xlink:type="simple">https://binary.pensoft.net/fig/444405</uri></graphic></fig><fig id="F10" position="float" orientation="portrait"><object-id xmlns:xlink="http://www.w3.org/1999/xlink" content-type="doi" xlink:type="simple">10.3897/zookeys.963.53470.figure10</object-id><object-id xmlns:xlink="http://www.w3.org/1999/xlink" content-type="arpha" xlink:type="simple">B175D4AB-0D4C-58F3-AAFB-0AF174399810</object-id><label>Figure 10.</label><caption><p><italic><tp:taxon-name><tp:taxon-name-part taxon-name-part-type="genus" reg="Agabus">Agabus</tp:taxon-name-part></tp:taxon-name></italic> spp., hypomeron in lateral view <bold>A</bold><italic><tp:taxon-name><tp:taxon-name-part taxon-name-part-type="genus" reg="Agabus">A.</tp:taxon-name-part> <tp:taxon-name-part taxon-name-part-type="species" reg="sjostedti">sjostedti</tp:taxon-name-part></tp:taxon-name></italic><bold>B</bold><italic><tp:taxon-name><tp:taxon-name-part taxon-name-part-type="genus" reg="Agabus">A.</tp:taxon-name-part> <tp:taxon-name-part taxon-name-part-type="species" reg="dytiscoides">dytiscoides</tp:taxon-name-part></tp:taxon-name></italic><bold>C</bold><italic><tp:taxon-name><tp:taxon-name-part taxon-name-part-type="genus" reg="Agabus">A.</tp:taxon-name-part> <tp:taxon-name-part taxon-name-part-type="species" reg="anguluverpus">anguluverpus</tp:taxon-name-part></tp:taxon-name></italic> sp. nov. <bold>D</bold><italic><tp:taxon-name><tp:taxon-name-part taxon-name-part-type="genus" reg="Agabus">A.</tp:taxon-name-part> <tp:taxon-name-part taxon-name-part-type="species" reg="raffrayi">raffrayi</tp:taxon-name-part></tp:taxon-name></italic>. White arrows indicate hypomeron.</p></caption><graphic xmlns:xlink="http://www.w3.org/1999/xlink" xlink:href="zookeys-963-045-g010.jpg" position="float" orientation="portrait" xlink:type="simple" id="oo_444407.jpg"><uri content-type="original_file" xlink:type="simple">https://binary.pensoft.net/fig/444407</uri></graphic></fig><fig id="F11" position="float" orientation="portrait"><object-id xmlns:xlink="http://www.w3.org/1999/xlink" content-type="doi" xlink:type="simple">10.3897/zookeys.963.53470.figure11</object-id><object-id xmlns:xlink="http://www.w3.org/1999/xlink" content-type="arpha" xlink:type="simple">7E7F5937-DF5D-5E3A-82F3-5EAB585A68F6</object-id><label>Figure 11.</label><caption><p><italic><tp:taxon-name><tp:taxon-name-part taxon-name-part-type="genus" reg="Agabus">Agabus</tp:taxon-name-part></tp:taxon-name></italic> spp., habitus of males in dorsal view <bold>A, F</bold><italic><tp:taxon-name><tp:taxon-name-part taxon-name-part-type="genus" reg="Agabus">A.</tp:taxon-name-part> <tp:taxon-name-part taxon-name-part-type="species" reg="sjostedti">sjostedti</tp:taxon-name-part></tp:taxon-name></italic><bold>B, G</bold><italic><tp:taxon-name><tp:taxon-name-part taxon-name-part-type="genus" reg="Agabus">A.</tp:taxon-name-part> <tp:taxon-name-part taxon-name-part-type="species" reg="dytiscoides">dytiscoides</tp:taxon-name-part></tp:taxon-name></italic>; <bold>C, H</bold><italic><tp:taxon-name><tp:taxon-name-part taxon-name-part-type="genus" reg="Agabus">A.</tp:taxon-name-part> <tp:taxon-name-part taxon-name-part-type="species" reg="ruwenzoricus">ruwenzoricus</tp:taxon-name-part></tp:taxon-name></italic><bold>D, I</bold><italic><tp:taxon-name><tp:taxon-name-part taxon-name-part-type="genus" reg="Agabus">A.</tp:taxon-name-part> <tp:taxon-name-part taxon-name-part-type="species" reg="raffrayi">raffrayi</tp:taxon-name-part></tp:taxon-name></italic><bold>E, J</bold><italic><tp:taxon-name><tp:taxon-name-part taxon-name-part-type="genus" reg="Agabus">A.</tp:taxon-name-part> <tp:taxon-name-part taxon-name-part-type="species" reg="pallidus">pallidus</tp:taxon-name-part></tp:taxon-name></italic><bold>K, O</bold><italic><tp:taxon-name><tp:taxon-name-part taxon-name-part-type="genus" reg="Agabus">A.</tp:taxon-name-part> <tp:taxon-name-part taxon-name-part-type="species" reg="anguluverpus">anguluverpus</tp:taxon-name-part></tp:taxon-name></italic> sp. nov. <bold>L, P</bold><italic><tp:taxon-name><tp:taxon-name-part taxon-name-part-type="genus" reg="Agabus">A.</tp:taxon-name-part> <tp:taxon-name-part taxon-name-part-type="species" reg="austellus">austellus</tp:taxon-name-part></tp:taxon-name></italic> sp. nov. <bold>M, Q</bold><italic><tp:taxon-name><tp:taxon-name-part taxon-name-part-type="genus" reg="Agabus">A.</tp:taxon-name-part> <tp:taxon-name-part taxon-name-part-type="species" reg="riberae">riberae</tp:taxon-name-part></tp:taxon-name></italic> sp. nov. <bold>N, R</bold><italic><tp:taxon-name><tp:taxon-name-part taxon-name-part-type="genus" reg="Agabus">A.</tp:taxon-name-part> <tp:taxon-name-part taxon-name-part-type="species" reg="agulhas">agulhas</tp:taxon-name-part></tp:taxon-name></italic> sp. nov.</p></caption><graphic xmlns:xlink="http://www.w3.org/1999/xlink" xlink:href="zookeys-963-045-g011.jpg" position="float" orientation="portrait" xlink:type="simple" id="oo_444408.jpg"><uri content-type="original_file" xlink:type="simple">https://binary.pensoft.net/fig/444408</uri></graphic></fig><fig id="F12" position="float" orientation="portrait"><object-id xmlns:xlink="http://www.w3.org/1999/xlink" content-type="doi" xlink:type="simple">10.3897/zookeys.963.53470.figure12</object-id><object-id xmlns:xlink="http://www.w3.org/1999/xlink" content-type="arpha" xlink:type="simple">162767B3-0343-5DB7-80D1-5B52504B25EC</object-id><label>Figure 12.</label><caption><p>The ratio between width of the metacoxal plate and metasternal wing (<abbrev xmlns:xlink="http://www.w3.org/1999/xlink" xlink:title="Width of metacoxal plate" id="ABBRID0EPKAI" xlink:type="simple">WC</abbrev>/<abbrev xmlns:xlink="http://www.w3.org/1999/xlink" xlink:title="Width of metasternal wing" id="ABBRID0ETKAI" xlink:type="simple">WS</abbrev>) in the <italic><tp:taxon-name><tp:taxon-name-part taxon-name-part-type="genus" reg="Agabus">A.</tp:taxon-name-part> <tp:taxon-name-part taxon-name-part-type="species" reg="raffrayi">raffrayi</tp:taxon-name-part></tp:taxon-name></italic> group (incl. specimens of both sexes). Thick black line inside boxes represents medians, left and right box borders 25<sup>th</sup> (Q1) and 75<sup>th</sup> (Q3) percentiles respectively. Whiskers were calculated with the boxplot.stats function in R using the default coefficient value of 1.5 (drawn to the highest and lowest value within 1.5*IQD (Inter Quartile Distance = Q3-Q1) away from the 75<sup>th</sup> and 25<sup>th</sup> percentiles respectively). Note that this character fully separates <italic><tp:taxon-name><tp:taxon-name-part taxon-name-part-type="genus" reg="Agabus">A.</tp:taxon-name-part> <tp:taxon-name-part taxon-name-part-type="species" reg="raffrayi">raffrayi</tp:taxon-name-part></tp:taxon-name></italic> from <italic><tp:taxon-name><tp:taxon-name-part taxon-name-part-type="genus" reg="Agabus">A.</tp:taxon-name-part> <tp:taxon-name-part taxon-name-part-type="species" reg="pallidus">pallidus</tp:taxon-name-part></tp:taxon-name></italic>.</p></caption><graphic xmlns:xlink="http://www.w3.org/1999/xlink" xlink:href="zookeys-963-045-g012.jpg" position="float" orientation="portrait" xlink:type="simple" id="oo_444409.jpg"><uri content-type="original_file" xlink:type="simple">https://binary.pensoft.net/fig/444409</uri></graphic></fig><fig id="F13" position="float" orientation="portrait"><object-id xmlns:xlink="http://www.w3.org/1999/xlink" content-type="doi" xlink:type="simple">10.3897/zookeys.963.53470.figure13</object-id><object-id xmlns:xlink="http://www.w3.org/1999/xlink" content-type="arpha" xlink:type="simple">44B16777-3245-58C9-94FF-60A43CEE7FB2</object-id><label>Figure 13.</label><caption><p>The ratio between pronotal width and interocular distance in males of the <italic><tp:taxon-name><tp:taxon-name-part taxon-name-part-type="genus" reg="Agabus">Agabus</tp:taxon-name-part> <tp:taxon-name-part taxon-name-part-type="species" reg="raffrayi">raffrayi</tp:taxon-name-part></tp:taxon-name></italic> group. Symbols as in Fig. <xref ref-type="fig" rid="F12">12</xref>. Note the very narrow pronotum of <italic><tp:taxon-name><tp:taxon-name-part taxon-name-part-type="genus" reg="Agabus">A.</tp:taxon-name-part> <tp:taxon-name-part taxon-name-part-type="species" reg="dytiscoides">dytiscoides</tp:taxon-name-part></tp:taxon-name></italic>, a distinguishing feature of this species.</p></caption><graphic xmlns:xlink="http://www.w3.org/1999/xlink" xlink:href="zookeys-963-045-g013.jpg" position="float" orientation="portrait" xlink:type="simple" id="oo_444410.jpg"><uri content-type="original_file" xlink:type="simple">https://binary.pensoft.net/fig/444410</uri></graphic></fig><fig id="F14" position="float" orientation="portrait"><object-id xmlns:xlink="http://www.w3.org/1999/xlink" content-type="doi" xlink:type="simple">10.3897/zookeys.963.53470.figure14</object-id><object-id xmlns:xlink="http://www.w3.org/1999/xlink" content-type="arpha" xlink:type="simple">6D896817-BBCB-5121-8390-3164BAE3DC2E</object-id><label>Figure 14.</label><caption><p>The ratio between length of protarsal claw and length of protarsomere 4 in males of the <italic><tp:taxon-name><tp:taxon-name-part taxon-name-part-type="genus" reg="Agabus">Agabus</tp:taxon-name-part> <tp:taxon-name-part taxon-name-part-type="species" reg="raffrayi">raffrayi</tp:taxon-name-part></tp:taxon-name></italic> group. Symbols as in Fig. <xref ref-type="fig" rid="F12">12</xref>. Note the short claws of <italic><tp:taxon-name><tp:taxon-name-part taxon-name-part-type="genus" reg="Agabus">A.</tp:taxon-name-part> <tp:taxon-name-part taxon-name-part-type="species" reg="sjostedti">sjostedti</tp:taxon-name-part></tp:taxon-name></italic> and <italic><tp:taxon-name><tp:taxon-name-part taxon-name-part-type="genus" reg="Agabus">A.</tp:taxon-name-part> <tp:taxon-name-part taxon-name-part-type="species" reg="dytiscoides">dytiscoides</tp:taxon-name-part></tp:taxon-name></italic>.</p></caption><graphic xmlns:xlink="http://www.w3.org/1999/xlink" xlink:href="zookeys-963-045-g014.jpg" position="float" orientation="portrait" xlink:type="simple" id="oo_444411.jpg"><uri content-type="original_file" xlink:type="simple">https://binary.pensoft.net/fig/444411</uri></graphic></fig><table-wrap id="T1" position="float" orientation="portrait"><label>Table 1.</label><caption><p>Morphological characters in the <italic><tp:taxon-name><tp:taxon-name-part taxon-name-part-type="genus" reg="Agabus">Agabus</tp:taxon-name-part> <tp:taxon-name-part taxon-name-part-type="species" reg="raffrayi">raffrayi</tp:taxon-name-part></tp:taxon-name></italic> group. <abbrev xmlns:xlink="http://www.w3.org/1999/xlink" xlink:title="Width of metacoxal plate" id="ABBRID0E1XAG" xlink:type="simple">WC</abbrev>/<abbrev xmlns:xlink="http://www.w3.org/1999/xlink" xlink:title="Width of metasternal wing" id="ABBRID0E5XAG" xlink:type="simple">WS</abbrev> = width of metacoxal plate /width of metasternal wing, <abbrev xmlns:xlink="http://www.w3.org/1999/xlink" xlink:title="width of pronotum" id="ABBRID0ECYAG" xlink:type="simple">PW</abbrev>/<abbrev xmlns:xlink="http://www.w3.org/1999/xlink" xlink:title="interocular distance" id="ABBRID0EGYAG" xlink:type="simple">ID</abbrev> = width of pronotum/interocular distance, <abbrev xmlns:xlink="http://www.w3.org/1999/xlink" xlink:title="total body length" id="ABBRID0EKYAG" xlink:type="simple">TL</abbrev> = total body length, N = number of specimens, Min = minimum value, Max = maximum value, <abbrev xmlns:xlink="http://www.w3.org/1999/xlink" xlink:title="standard deviation" id="ABBRID0EOYAG" xlink:type="simple">SD</abbrev> = standard deviation, <abbrev xmlns:xlink="http://www.w3.org/1999/xlink" xlink:title="not applicable" id="ABBRID0ESYAG" xlink:type="simple">NA</abbrev> = not applicable.</p></caption><table id="TID0EWLBG" rules="all"><tbody><tr><th rowspan="2" colspan="1">Species</th><th rowspan="2" colspan="1">Sex</th><th rowspan="1" colspan="5"><abbrev xmlns:xlink="http://www.w3.org/1999/xlink" xlink:title="Width of metacoxal plate" id="ABBRID0EFZAG" xlink:type="simple">WC</abbrev>/<abbrev xmlns:xlink="http://www.w3.org/1999/xlink" xlink:title="Width of metasternal wing" id="ABBRID0EJZAG" xlink:type="simple">WS</abbrev></th><th rowspan="1" colspan="5"><abbrev xmlns:xlink="http://www.w3.org/1999/xlink" xlink:title="width of pronotum" id="ABBRID0EQZAG" xlink:type="simple">PW</abbrev>/<abbrev xmlns:xlink="http://www.w3.org/1999/xlink" xlink:title="interocular distance" id="ABBRID0EUZAG" xlink:type="simple">ID</abbrev></th><th rowspan="1" colspan="5">
                      <abbrev xmlns:xlink="http://www.w3.org/1999/xlink" xlink:title="total body length" id="ABBRID0E2ZAG" xlink:type="simple">TL</abbrev>
                    </th></tr><tr><th rowspan="1" colspan="1">N</th><th rowspan="1" colspan="1">Min</th><th rowspan="1" colspan="1">Max</th><th rowspan="1" colspan="1">Mean</th><th rowspan="1" colspan="1">
                      <abbrev xmlns:xlink="http://www.w3.org/1999/xlink" xlink:title="standard deviation" id="ABBRID0EQ1AG" xlink:type="simple">SD</abbrev>
                    </th><th rowspan="1" colspan="1">N</th><th rowspan="1" colspan="1">Min</th><th rowspan="1" colspan="1">Max</th><th rowspan="1" colspan="1">Mean</th><th rowspan="1" colspan="1">
                      <abbrev xmlns:xlink="http://www.w3.org/1999/xlink" xlink:title="standard deviation" id="ABBRID0EE2AG" xlink:type="simple">SD</abbrev>
                    </th><th rowspan="1" colspan="1">N</th><th rowspan="1" colspan="1">Min</th><th rowspan="1" colspan="1">Max</th><th rowspan="1" colspan="1">Mean</th><th rowspan="1" colspan="1">
                      <abbrev xmlns:xlink="http://www.w3.org/1999/xlink" xlink:title="standard deviation" id="ABBRID0EY2AG" xlink:type="simple">SD</abbrev>
                    </th></tr><tr><td rowspan="2" colspan="1">
                      <italic><tp:taxon-name><tp:taxon-name-part taxon-name-part-type="genus" reg="Agabus">A.</tp:taxon-name-part> <tp:taxon-name-part taxon-name-part-type="species" reg="sjostedti">sjostedti</tp:taxon-name-part></tp:taxon-name></italic>
                    </td><td rowspan="1" colspan="1">♀</td><td rowspan="1" colspan="1">2</td><td rowspan="1" colspan="1">3.60</td><td rowspan="1" colspan="1">3.69</td><td rowspan="1" colspan="1">3.64</td><td rowspan="1" colspan="1">0.06</td><td rowspan="1" colspan="1">2</td><td rowspan="1" colspan="1">2.05</td><td rowspan="1" colspan="1">2.10</td><td rowspan="1" colspan="1">2.07</td><td rowspan="1" colspan="1">0.04</td><td rowspan="1" colspan="1">2</td><td rowspan="1" colspan="1">8.08</td><td rowspan="1" colspan="1">8.24</td><td rowspan="1" colspan="1">8.16</td><td rowspan="1" colspan="1">0.11</td></tr><tr><td rowspan="1" colspan="1">♂</td><td rowspan="1" colspan="1">4</td><td rowspan="1" colspan="1">3.29</td><td rowspan="1" colspan="1">3.65</td><td rowspan="1" colspan="1">3.55</td><td rowspan="1" colspan="1">0.17</td><td rowspan="1" colspan="1">4</td><td rowspan="1" colspan="1">2.07</td><td rowspan="1" colspan="1">2.24</td><td rowspan="1" colspan="1">2.13</td><td rowspan="1" colspan="1">0.08</td><td rowspan="1" colspan="1">4</td><td rowspan="1" colspan="1">8.40</td><td rowspan="1" colspan="1">9.12</td><td rowspan="1" colspan="1">8.70</td><td rowspan="1" colspan="1">0.31</td></tr><tr><td rowspan="2" colspan="1">
                      <italic><tp:taxon-name><tp:taxon-name-part taxon-name-part-type="genus" reg="Agabus">A.</tp:taxon-name-part> <tp:taxon-name-part taxon-name-part-type="species" reg="dytiscoides">dytiscoides</tp:taxon-name-part></tp:taxon-name></italic>
                    </td><td rowspan="1" colspan="1">♀</td><td rowspan="1" colspan="1">2</td><td rowspan="1" colspan="1">3.00</td><td rowspan="1" colspan="1">3.27</td><td rowspan="1" colspan="1">3.13</td><td rowspan="1" colspan="1">0.19</td><td rowspan="1" colspan="1">2</td><td rowspan="1" colspan="1">1.93</td><td rowspan="1" colspan="1">1.93</td><td rowspan="1" colspan="1">1.93</td><td rowspan="1" colspan="1">0.00</td><td rowspan="1" colspan="1">2</td><td rowspan="1" colspan="1">7.36</td><td rowspan="1" colspan="1">7.60</td><td rowspan="1" colspan="1">7.48</td><td rowspan="1" colspan="1">0.17</td></tr><tr><td rowspan="1" colspan="1">♂</td><td rowspan="1" colspan="1">5</td><td rowspan="1" colspan="1">2.88</td><td rowspan="1" colspan="1">3.40</td><td rowspan="1" colspan="1">3.14</td><td rowspan="1" colspan="1">0.22</td><td rowspan="1" colspan="1">5</td><td rowspan="1" colspan="1">1.93</td><td rowspan="1" colspan="1">1.98</td><td rowspan="1" colspan="1">1.96</td><td rowspan="1" colspan="1">0.02</td><td rowspan="1" colspan="1">5</td><td rowspan="1" colspan="1">7.36</td><td rowspan="1" colspan="1">7.76</td><td rowspan="1" colspan="1">7.55</td><td rowspan="1" colspan="1">0.18</td></tr><tr><td rowspan="2" colspan="1"><italic><tp:taxon-name><tp:taxon-name-part taxon-name-part-type="genus" reg="Agabus">A.</tp:taxon-name-part> <tp:taxon-name-part taxon-name-part-type="species" reg="anguluverpus">anguluverpus</tp:taxon-name-part></tp:taxon-name></italic> sp. nov.</td><td rowspan="1" colspan="1">♀</td><td rowspan="1" colspan="1">1</td><td rowspan="1" colspan="1">3.47</td><td rowspan="1" colspan="1">3.47</td><td rowspan="1" colspan="1">3.47</td><td rowspan="1" colspan="1">
                      <abbrev xmlns:xlink="http://www.w3.org/1999/xlink" xlink:title="not applicable" id="ABBRID0EBEBG" xlink:type="simple">NA</abbrev>
                    </td><td rowspan="1" colspan="1">1</td><td rowspan="1" colspan="1">2.10</td><td rowspan="1" colspan="1">2.10</td><td rowspan="1" colspan="1">2.10</td><td rowspan="1" colspan="1">
                      <abbrev xmlns:xlink="http://www.w3.org/1999/xlink" xlink:title="not applicable" id="ABBRID0EVEBG" xlink:type="simple">NA</abbrev>
                    </td><td rowspan="1" colspan="1">1</td><td rowspan="1" colspan="1">7.52</td><td rowspan="1" colspan="1">7.52</td><td rowspan="1" colspan="1">7.52</td><td rowspan="1" colspan="1">
                      <abbrev xmlns:xlink="http://www.w3.org/1999/xlink" xlink:title="not applicable" id="ABBRID0EJFBG" xlink:type="simple">NA</abbrev>
                    </td></tr><tr><td rowspan="1" colspan="1">♂</td><td rowspan="1" colspan="1">2</td><td rowspan="1" colspan="1">3.19</td><td rowspan="1" colspan="1">3.53</td><td rowspan="1" colspan="1">3.36</td><td rowspan="1" colspan="1">0.25</td><td rowspan="1" colspan="1">2</td><td rowspan="1" colspan="1">2.05</td><td rowspan="1" colspan="1">2.15</td><td rowspan="1" colspan="1">2.10</td><td rowspan="1" colspan="1">0.07</td><td rowspan="1" colspan="1">2</td><td rowspan="1" colspan="1">7.36</td><td rowspan="1" colspan="1">7.44</td><td rowspan="1" colspan="1">7.40</td><td rowspan="1" colspan="1">0.06</td></tr><tr><td rowspan="2" colspan="1"><italic><tp:taxon-name><tp:taxon-name-part taxon-name-part-type="genus" reg="Agabus">A.</tp:taxon-name-part> <tp:taxon-name-part taxon-name-part-type="species" reg="austellus">austellus</tp:taxon-name-part></tp:taxon-name></italic> sp. nov.</td><td rowspan="1" colspan="1">♀</td><td rowspan="1" colspan="1">17</td><td rowspan="1" colspan="1">3.11</td><td rowspan="1" colspan="1">4.15</td><td rowspan="1" colspan="1">3.55</td><td rowspan="1" colspan="1">0.23</td><td rowspan="1" colspan="1">17</td><td rowspan="1" colspan="1">2.12</td><td rowspan="1" colspan="1">2.30</td><td rowspan="1" colspan="1">2.22</td><td rowspan="1" colspan="1">0.05</td><td rowspan="1" colspan="1">17</td><td rowspan="1" colspan="1">6.80</td><td rowspan="1" colspan="1">8.16</td><td rowspan="1" colspan="1">7.53</td><td rowspan="1" colspan="1">0.40</td></tr><tr><td rowspan="1" colspan="1">♂</td><td rowspan="1" colspan="1">27</td><td rowspan="1" colspan="1">3.17</td><td rowspan="1" colspan="1">4.0</td><td rowspan="1" colspan="1">3.52</td><td rowspan="1" colspan="1">0.25</td><td rowspan="1" colspan="1">27</td><td rowspan="1" colspan="1">2.12</td><td rowspan="1" colspan="1">2.49</td><td rowspan="1" colspan="1">2.28</td><td rowspan="1" colspan="1">0.08</td><td rowspan="1" colspan="1">27</td><td rowspan="1" colspan="1">7.04</td><td rowspan="1" colspan="1">8.40</td><td rowspan="1" colspan="1">7.67</td><td rowspan="1" colspan="1">0.36</td></tr><tr><td rowspan="2" colspan="1">
                      <italic><tp:taxon-name><tp:taxon-name-part taxon-name-part-type="genus" reg="Agabus">A.</tp:taxon-name-part> <tp:taxon-name-part taxon-name-part-type="species" reg="ruwenzoricus">ruwenzoricus</tp:taxon-name-part></tp:taxon-name></italic>
                    </td><td rowspan="1" colspan="1">♀</td><td rowspan="1" colspan="1">9</td><td rowspan="1" colspan="1">2.90</td><td rowspan="1" colspan="1">3.41</td><td rowspan="1" colspan="1">3.16</td><td rowspan="1" colspan="1">0.19</td><td rowspan="1" colspan="1">9</td><td rowspan="1" colspan="1">2.05</td><td rowspan="1" colspan="1">2.33</td><td rowspan="1" colspan="1">2.19</td><td rowspan="1" colspan="1">0.10</td><td rowspan="1" colspan="1">9</td><td rowspan="1" colspan="1">7.36</td><td rowspan="1" colspan="1">8.08</td><td rowspan="1" colspan="1">7.67</td><td rowspan="1" colspan="1">0.21</td></tr><tr><td rowspan="1" colspan="1">♂</td><td rowspan="1" colspan="1">17</td><td rowspan="1" colspan="1">2.73</td><td rowspan="1" colspan="1">3.63</td><td rowspan="1" colspan="1">3.05</td><td rowspan="1" colspan="1">0.28</td><td rowspan="1" colspan="1">17</td><td rowspan="1" colspan="1">2.09</td><td rowspan="1" colspan="1">2.33</td><td rowspan="1" colspan="1">2.24</td><td rowspan="1" colspan="1">0.07</td><td rowspan="1" colspan="1">17</td><td rowspan="1" colspan="1">7.52</td><td rowspan="1" colspan="1">8.08</td><td rowspan="1" colspan="1">7.86</td><td rowspan="1" colspan="1">0.20</td></tr><tr><td rowspan="2" colspan="1">
                      <italic><tp:taxon-name><tp:taxon-name-part taxon-name-part-type="genus" reg="Agabus">A.</tp:taxon-name-part> <tp:taxon-name-part taxon-name-part-type="species" reg="raffrayi">raffrayi</tp:taxon-name-part></tp:taxon-name></italic>
                    </td><td rowspan="1" colspan="1">♀</td><td rowspan="1" colspan="1">5</td><td rowspan="1" colspan="1">2.11</td><td rowspan="1" colspan="1">2.84</td><td rowspan="1" colspan="1">2.58</td><td rowspan="1" colspan="1">0.28</td><td rowspan="1" colspan="1">5</td><td rowspan="1" colspan="1">2.16</td><td rowspan="1" colspan="1">2.33</td><td rowspan="1" colspan="1">2.25</td><td rowspan="1" colspan="1">0.06</td><td rowspan="1" colspan="1">5</td><td rowspan="1" colspan="1">6.96</td><td rowspan="1" colspan="1">8.16</td><td rowspan="1" colspan="1">7.70</td><td rowspan="1" colspan="1">0.45</td></tr><tr><td rowspan="1" colspan="1">♂</td><td rowspan="1" colspan="1">7</td><td rowspan="1" colspan="1">2.46</td><td rowspan="1" colspan="1">2.71</td><td rowspan="1" colspan="1">2.61</td><td rowspan="1" colspan="1">0.10</td><td rowspan="1" colspan="1">7</td><td rowspan="1" colspan="1">2.25</td><td rowspan="1" colspan="1">2.29</td><td rowspan="1" colspan="1">2.27</td><td rowspan="1" colspan="1">0.01</td><td rowspan="1" colspan="1">7</td><td rowspan="1" colspan="1">7.52</td><td rowspan="1" colspan="1">8.24</td><td rowspan="1" colspan="1">7.82</td><td rowspan="1" colspan="1">0.31</td></tr><tr><td rowspan="2" colspan="1">
                      <italic><tp:taxon-name><tp:taxon-name-part taxon-name-part-type="genus" reg="Agabus">A.</tp:taxon-name-part> <tp:taxon-name-part taxon-name-part-type="species" reg="pallidus">pallidus</tp:taxon-name-part></tp:taxon-name></italic>
                    </td><td rowspan="1" colspan="1">♀</td><td rowspan="1" colspan="1">6</td><td rowspan="1" colspan="1">3.06</td><td rowspan="1" colspan="1">3.53</td><td rowspan="1" colspan="1">3.29</td><td rowspan="1" colspan="1">0.16</td><td rowspan="1" colspan="1">6</td><td rowspan="1" colspan="1">2.15</td><td rowspan="1" colspan="1">2.29</td><td rowspan="1" colspan="1">2.22</td><td rowspan="1" colspan="1">0.05</td><td rowspan="1" colspan="1">6</td><td rowspan="1" colspan="1">7.52</td><td rowspan="1" colspan="1">8.08</td><td rowspan="1" colspan="1">7.79</td><td rowspan="1" colspan="1">0.25</td></tr><tr><td rowspan="1" colspan="1">♂</td><td rowspan="1" colspan="1">5</td><td rowspan="1" colspan="1">3.05</td><td rowspan="1" colspan="1">3.81</td><td rowspan="1" colspan="1">3.39</td><td rowspan="1" colspan="1">0.27</td><td rowspan="1" colspan="1">5</td><td rowspan="1" colspan="1">2.30</td><td rowspan="1" colspan="1">2.45</td><td rowspan="1" colspan="1">2.34</td><td rowspan="1" colspan="1">0.06</td><td rowspan="1" colspan="1">5</td><td rowspan="1" colspan="1">7.92</td><td rowspan="1" colspan="1">8.40</td><td rowspan="1" colspan="1">8.14</td><td rowspan="1" colspan="1">0.18</td></tr><tr><td rowspan="2" colspan="1"><italic><tp:taxon-name><tp:taxon-name-part taxon-name-part-type="genus" reg="Agabus">A.</tp:taxon-name-part> <tp:taxon-name-part taxon-name-part-type="species" reg="riberae">riberae</tp:taxon-name-part></tp:taxon-name></italic> sp. nov.</td><td rowspan="1" colspan="1">♀</td><td rowspan="1" colspan="1">6</td><td rowspan="1" colspan="1">3.00</td><td rowspan="1" colspan="1">3.17</td><td rowspan="1" colspan="1">3.05</td><td rowspan="1" colspan="1">0.07</td><td rowspan="1" colspan="1">6</td><td rowspan="1" colspan="1">2.24</td><td rowspan="1" colspan="1">2.33</td><td rowspan="1" colspan="1">2.27</td><td rowspan="1" colspan="1">0.03</td><td rowspan="1" colspan="1">6</td><td rowspan="1" colspan="1">7.21</td><td rowspan="1" colspan="1">8.08</td><td rowspan="1" colspan="1">7.70</td><td rowspan="1" colspan="1">0.35</td></tr><tr><td rowspan="1" colspan="1">♂</td><td rowspan="1" colspan="1">16</td><td rowspan="1" colspan="1">2.65</td><td rowspan="1" colspan="1">3.53</td><td rowspan="1" colspan="1">2.91</td><td rowspan="1" colspan="1">0.19</td><td rowspan="1" colspan="1">16</td><td rowspan="1" colspan="1">2.21</td><td rowspan="1" colspan="1">2.37</td><td rowspan="1" colspan="1">2.28</td><td rowspan="1" colspan="1">0.05</td><td rowspan="1" colspan="1">16</td><td rowspan="1" colspan="1">7.21</td><td rowspan="1" colspan="1">8.24</td><td rowspan="1" colspan="1">7.83</td><td rowspan="1" colspan="1">0.29</td></tr><tr><td rowspan="2" colspan="1"><italic><tp:taxon-name><tp:taxon-name-part taxon-name-part-type="genus" reg="Agabus">A.</tp:taxon-name-part> <tp:taxon-name-part taxon-name-part-type="species" reg="agulhas">agulhas</tp:taxon-name-part></tp:taxon-name></italic> sp. nov.</td><td rowspan="1" colspan="1">♀</td><td rowspan="1" colspan="1">2</td><td rowspan="1" colspan="1">3.67</td><td rowspan="1" colspan="1">3.75</td><td rowspan="1" colspan="1">3.71</td><td rowspan="1" colspan="1">0.06</td><td rowspan="1" colspan="1">2</td><td rowspan="1" colspan="1">2.15</td><td rowspan="1" colspan="1">2.18</td><td rowspan="1" colspan="1">2.16</td><td rowspan="1" colspan="1">0.02</td><td rowspan="1" colspan="1">2</td><td rowspan="1" colspan="1">7.94</td><td rowspan="1" colspan="1">7.94</td><td rowspan="1" colspan="1">7.94</td><td rowspan="1" colspan="1">0</td></tr><tr><td rowspan="1" colspan="1">♂</td><td rowspan="1" colspan="1">4</td><td rowspan="1" colspan="1">3.67</td><td rowspan="1" colspan="1">4.54</td><td rowspan="1" colspan="1">4.01</td><td rowspan="1" colspan="1">0.38</td><td rowspan="1" colspan="1">4</td><td rowspan="1" colspan="1">2.10</td><td rowspan="1" colspan="1">2.24</td><td rowspan="1" colspan="1">2.17</td><td rowspan="1" colspan="1">0.06</td><td rowspan="1" colspan="1">4</td><td rowspan="1" colspan="1">7.60</td><td rowspan="1" colspan="1">8.00</td><td rowspan="1" colspan="1">7.86</td><td rowspan="1" colspan="1">0.19</td></tr></tbody></table></table-wrap><fig id="F5" position="float" orientation="portrait"><object-id xmlns:xlink="http://www.w3.org/1999/xlink" content-type="doi" xlink:type="simple">10.3897/zookeys.963.53470.figure5</object-id><object-id xmlns:xlink="http://www.w3.org/1999/xlink" content-type="arpha" xlink:type="simple">D20883CD-E29E-5559-9090-6F086F161E19</object-id><label>Figure 5.</label><caption><p><italic><tp:taxon-name><tp:taxon-name-part taxon-name-part-type="genus" reg="Agabus">Agabus</tp:taxon-name-part></tp:taxon-name></italic> spp., lateral view of tip of aedeagus <bold>A–C</bold><italic><tp:taxon-name><tp:taxon-name-part taxon-name-part-type="genus" reg="Agabus">A.</tp:taxon-name-part> <tp:taxon-name-part taxon-name-part-type="species" reg="raffrayi">raffrayi</tp:taxon-name-part></tp:taxon-name></italic>, different specimens showing the variation in shape of the subapical tooth <bold>D</bold><italic><tp:taxon-name><tp:taxon-name-part taxon-name-part-type="genus" reg="Agabus">A.</tp:taxon-name-part> <tp:taxon-name-part taxon-name-part-type="species" reg="austellus">austellus</tp:taxon-name-part></tp:taxon-name></italic> sp. nov. Note the prolonged section between subapical broadening and base of apical and subapical teeth in <italic><tp:taxon-name><tp:taxon-name-part taxon-name-part-type="genus" reg="Agabus">A.</tp:taxon-name-part> <tp:taxon-name-part taxon-name-part-type="species" reg="raffrayi">raffrayi</tp:taxon-name-part></tp:taxon-name></italic> (indicated with orange in the smaller outline illustrations).</p></caption><graphic xmlns:xlink="http://www.w3.org/1999/xlink" xlink:href="zookeys-963-045-g005.jpg" position="float" orientation="portrait" xlink:type="simple" id="oo_444402.jpg"><uri content-type="original_file" xlink:type="simple">https://binary.pensoft.net/fig/444402</uri></graphic></fig><table-wrap id="T2" position="float" orientation="portrait"><label>Table 2.</label><caption><p>Morphological characters in the <italic><tp:taxon-name><tp:taxon-name-part taxon-name-part-type="genus" reg="Agabus">Agabus</tp:taxon-name-part> <tp:taxon-name-part taxon-name-part-type="species" reg="raffrayi">raffrayi</tp:taxon-name-part></tp:taxon-name></italic> group. <abbrev xmlns:xlink="http://www.w3.org/1999/xlink" xlink:title="length of metatarsomere 2" id="ABBRID0EVPAI" xlink:type="simple">MT2L</abbrev>/<abbrev xmlns:xlink="http://www.w3.org/1999/xlink" xlink:title="width of metatarsomere 2" id="ABBRID0EZPAI" xlink:type="simple">MT2W</abbrev> = length/width of metatarsomere 2, <abbrev xmlns:xlink="http://www.w3.org/1999/xlink" xlink:title="length metatarsomere 5" id="ABBRID0E4PAI" xlink:type="simple">MT5L</abbrev>/<abbrev xmlns:xlink="http://www.w3.org/1999/xlink" xlink:title="width of metatarsomere 5" id="ABBRID0EBQAI" xlink:type="simple">MT5W</abbrev> = length/width of metatarsomere 5, <abbrev xmlns:xlink="http://www.w3.org/1999/xlink" xlink:title="length of protarsal claw" id="ABBRID0EFQAI" xlink:type="simple">CL</abbrev>/<abbrev xmlns:xlink="http://www.w3.org/1999/xlink" xlink:title="length of protarsomere 4" id="ABBRID0EJQAI" xlink:type="simple">PT4L</abbrev> = length of protarsal claw/length of protarsomere 4, N = number of specimens, Min = minimum value, Max = maximum value, <abbrev xmlns:xlink="http://www.w3.org/1999/xlink" xlink:title="standard deviation" id="ABBRID0ENQAI" xlink:type="simple">SD</abbrev> = standard deviation, <abbrev xmlns:xlink="http://www.w3.org/1999/xlink" xlink:title="not applicable" id="ABBRID0ERQAI" xlink:type="simple">NA</abbrev> = not applicable.</p></caption><table id="TID0E3XAI" rules="all"><tbody><tr><th rowspan="2" colspan="1">Species</th><th rowspan="2" colspan="1">Sex</th><th rowspan="1" colspan="5"><abbrev xmlns:xlink="http://www.w3.org/1999/xlink" xlink:title="length of metatarsomere 2" id="ABBRID0EERAI" xlink:type="simple">MT2L</abbrev>/<abbrev xmlns:xlink="http://www.w3.org/1999/xlink" xlink:title="width of metatarsomere 2" id="ABBRID0EIRAI" xlink:type="simple">MT2W</abbrev></th><th rowspan="1" colspan="5"><abbrev xmlns:xlink="http://www.w3.org/1999/xlink" xlink:title="length metatarsomere 5" id="ABBRID0EPRAI" xlink:type="simple">MT5L</abbrev>/<abbrev xmlns:xlink="http://www.w3.org/1999/xlink" xlink:title="width of metatarsomere 5" id="ABBRID0ETRAI" xlink:type="simple">MT5W</abbrev></th><th rowspan="1" colspan="5"><abbrev xmlns:xlink="http://www.w3.org/1999/xlink" xlink:title="length of protarsal claw" id="ABBRID0E1RAI" xlink:type="simple">CL</abbrev>/<abbrev xmlns:xlink="http://www.w3.org/1999/xlink" xlink:title="length of protarsomere 4" id="ABBRID0E5RAI" xlink:type="simple">PT4L</abbrev></th></tr><tr><th rowspan="1" colspan="1">N</th><th rowspan="1" colspan="1">Min</th><th rowspan="1" colspan="1">Max</th><th rowspan="1" colspan="1">Mean</th><th rowspan="1" colspan="1">
                      <abbrev xmlns:xlink="http://www.w3.org/1999/xlink" xlink:title="standard deviation" id="ABBRID0ESSAI" xlink:type="simple">SD</abbrev>
                    </th><th rowspan="1" colspan="1">N</th><th rowspan="1" colspan="1">Min</th><th rowspan="1" colspan="1">Max</th><th rowspan="1" colspan="1">Mean</th><th rowspan="1" colspan="1">
                      <abbrev xmlns:xlink="http://www.w3.org/1999/xlink" xlink:title="standard deviation" id="ABBRID0EGTAI" xlink:type="simple">SD</abbrev>
                    </th><th rowspan="1" colspan="1">N</th><th rowspan="1" colspan="1">Min</th><th rowspan="1" colspan="1">Max</th><th rowspan="1" colspan="1">Mean</th><th rowspan="1" colspan="1">
                      <abbrev xmlns:xlink="http://www.w3.org/1999/xlink" xlink:title="standard deviation" id="ABBRID0E1TAI" xlink:type="simple">SD</abbrev>
                    </th></tr><tr><td rowspan="2" colspan="1">
                      <italic><tp:taxon-name><tp:taxon-name-part taxon-name-part-type="genus" reg="Agabus">A.</tp:taxon-name-part> <tp:taxon-name-part taxon-name-part-type="species" reg="sjostedti">sjostedti</tp:taxon-name-part></tp:taxon-name></italic>
                    </td><td rowspan="1" colspan="1">♀</td><td rowspan="1" colspan="1">2</td><td rowspan="1" colspan="1">1.71</td><td rowspan="1" colspan="1">1.90</td><td rowspan="1" colspan="1">1.81</td><td rowspan="1" colspan="1">0.14</td><td rowspan="1" colspan="1">2</td><td rowspan="1" colspan="1">3.31</td><td rowspan="1" colspan="1">3.57</td><td rowspan="1" colspan="1">3.44</td><td rowspan="1" colspan="1">0.19</td><td rowspan="1" colspan="1">2</td><td rowspan="1" colspan="1">1.33</td><td rowspan="1" colspan="1">1.38</td><td rowspan="1" colspan="1">1.36</td><td rowspan="1" colspan="1">0.03</td></tr><tr><td rowspan="1" colspan="1">♂</td><td rowspan="1" colspan="1">4</td><td rowspan="1" colspan="1">1.68</td><td rowspan="1" colspan="1">1.92</td><td rowspan="1" colspan="1">1.80</td><td rowspan="1" colspan="1">0.10</td><td rowspan="1" colspan="1">4</td><td rowspan="1" colspan="1">3.12</td><td rowspan="1" colspan="1">3.67</td><td rowspan="1" colspan="1">3.39</td><td rowspan="1" colspan="1">0.22</td><td rowspan="1" colspan="1">4</td><td rowspan="1" colspan="1">1.3</td><td rowspan="1" colspan="1">1.39</td><td rowspan="1" colspan="1">1.35</td><td rowspan="1" colspan="1">0.04</td></tr><tr><td rowspan="2" colspan="1">
                      <italic><tp:taxon-name><tp:taxon-name-part taxon-name-part-type="genus" reg="Agabus">A.</tp:taxon-name-part> <tp:taxon-name-part taxon-name-part-type="species" reg="dytiscoides">dytiscoides</tp:taxon-name-part></tp:taxon-name></italic>
                    </td><td rowspan="1" colspan="1">♀</td><td rowspan="1" colspan="1">2</td><td rowspan="1" colspan="1">2.00</td><td rowspan="1" colspan="1">2.05</td><td rowspan="1" colspan="1">2.03</td><td rowspan="1" colspan="1">0.04</td><td rowspan="1" colspan="1">2</td><td rowspan="1" colspan="1">3.77</td><td rowspan="1" colspan="1">4.17</td><td rowspan="1" colspan="1">3.97</td><td rowspan="1" colspan="1">0.28</td><td rowspan="1" colspan="1">2</td><td rowspan="1" colspan="1">1.53</td><td rowspan="1" colspan="1">1.59</td><td rowspan="1" colspan="1">1.56</td><td rowspan="1" colspan="1">0.04</td></tr><tr><td rowspan="1" colspan="1">♂</td><td rowspan="1" colspan="1">5</td><td rowspan="1" colspan="1">1.81</td><td rowspan="1" colspan="1">2.00</td><td rowspan="1" colspan="1">1.91</td><td rowspan="1" colspan="1">0.07</td><td rowspan="1" colspan="1">5</td><td rowspan="1" colspan="1">3.69</td><td rowspan="1" colspan="1">4.17</td><td rowspan="1" colspan="1">4.02</td><td rowspan="1" colspan="1">0.19</td><td rowspan="1" colspan="1">5</td><td rowspan="1" colspan="1">1.26</td><td rowspan="1" colspan="1">1.47</td><td rowspan="1" colspan="1">1.35</td><td rowspan="1" colspan="1">0.10</td></tr><tr><td rowspan="2" colspan="1"><italic><tp:taxon-name><tp:taxon-name-part taxon-name-part-type="genus" reg="Agabus">A.</tp:taxon-name-part> <tp:taxon-name-part taxon-name-part-type="species" reg="anguluverpus">anguluverpus</tp:taxon-name-part></tp:taxon-name></italic> sp. nov.</td><td rowspan="1" colspan="1">♀</td><td rowspan="1" colspan="1">1</td><td rowspan="1" colspan="1">1.85</td><td rowspan="1" colspan="1">1.85</td><td rowspan="1" colspan="1">1.85</td><td rowspan="1" colspan="1">
                      <abbrev xmlns:xlink="http://www.w3.org/1999/xlink" xlink:title="not applicable" id="ABBRID0ED3AI" xlink:type="simple">NA</abbrev>
                    </td><td rowspan="1" colspan="1">1</td><td rowspan="1" colspan="1">3.07</td><td rowspan="1" colspan="1">3.07</td><td rowspan="1" colspan="1">3.07</td><td rowspan="1" colspan="1">
                      <abbrev xmlns:xlink="http://www.w3.org/1999/xlink" xlink:title="not applicable" id="ABBRID0EX3AI" xlink:type="simple">NA</abbrev>
                    </td><td rowspan="1" colspan="1">1</td><td rowspan="1" colspan="1">1.80</td><td rowspan="1" colspan="1">1.80</td><td rowspan="1" colspan="1">1.80</td><td rowspan="1" colspan="1">
                      <abbrev xmlns:xlink="http://www.w3.org/1999/xlink" xlink:title="not applicable" id="ABBRID0EL4AI" xlink:type="simple">NA</abbrev>
                    </td></tr><tr><td rowspan="1" colspan="1">♂</td><td rowspan="1" colspan="1">2</td><td rowspan="1" colspan="1">1.86</td><td rowspan="1" colspan="1">1.95</td><td rowspan="1" colspan="1">1.90</td><td rowspan="1" colspan="1">0.07</td><td rowspan="1" colspan="1">2</td><td rowspan="1" colspan="1">3.33</td><td rowspan="1" colspan="1">3.46</td><td rowspan="1" colspan="1">3.40</td><td rowspan="1" colspan="1">0.09</td><td rowspan="1" colspan="1">2</td><td rowspan="1" colspan="1">1.69</td><td rowspan="1" colspan="1">1.87</td><td rowspan="1" colspan="1">1.78</td><td rowspan="1" colspan="1">0.13</td></tr><tr><td rowspan="2" colspan="1"><italic><tp:taxon-name><tp:taxon-name-part taxon-name-part-type="genus" reg="Agabus">A.</tp:taxon-name-part> <tp:taxon-name-part taxon-name-part-type="species" reg="austellus">austellus</tp:taxon-name-part></tp:taxon-name></italic> sp. nov.</td><td rowspan="1" colspan="1">♀</td><td rowspan="1" colspan="1">17</td><td rowspan="1" colspan="1">1.38</td><td rowspan="1" colspan="1">1.84</td><td rowspan="1" colspan="1">1.57</td><td rowspan="1" colspan="1">0.14</td><td rowspan="1" colspan="1">17</td><td rowspan="1" colspan="1">2.46</td><td rowspan="1" colspan="1">3.55</td><td rowspan="1" colspan="1">2.88</td><td rowspan="1" colspan="1">0.25</td><td rowspan="1" colspan="1">17</td><td rowspan="1" colspan="1">1.44</td><td rowspan="1" colspan="1">2.00</td><td rowspan="1" colspan="1">1.77</td><td rowspan="1" colspan="1">0.14</td></tr><tr><td rowspan="1" colspan="1">♂</td><td rowspan="1" colspan="1">27</td><td rowspan="1" colspan="1">1.29</td><td rowspan="1" colspan="1">1.80</td><td rowspan="1" colspan="1">1.61</td><td rowspan="1" colspan="1">0.14</td><td rowspan="1" colspan="1">27</td><td rowspan="1" colspan="1">2.54</td><td rowspan="1" colspan="1">3.50</td><td rowspan="1" colspan="1">3.06</td><td rowspan="1" colspan="1">0.25</td><td rowspan="1" colspan="1">26</td><td rowspan="1" colspan="1">1.50</td><td rowspan="1" colspan="1">1.88</td><td rowspan="1" colspan="1">1.70</td><td rowspan="1" colspan="1">0.09</td></tr><tr><td rowspan="2" colspan="1">
                      <italic><tp:taxon-name><tp:taxon-name-part taxon-name-part-type="genus" reg="Agabus">A.</tp:taxon-name-part> <tp:taxon-name-part taxon-name-part-type="species" reg="ruwenzoricus">ruwenzoricus</tp:taxon-name-part></tp:taxon-name></italic>
                    </td><td rowspan="1" colspan="1">♀</td><td rowspan="1" colspan="1">9</td><td rowspan="1" colspan="1">1.40</td><td rowspan="1" colspan="1">1.67</td><td rowspan="1" colspan="1">1.49</td><td rowspan="1" colspan="1">0.08</td><td rowspan="1" colspan="1">8</td><td rowspan="1" colspan="1">2.46</td><td rowspan="1" colspan="1">3.09</td><td rowspan="1" colspan="1">2.76</td><td rowspan="1" colspan="1">0.23</td><td rowspan="1" colspan="1">9</td><td rowspan="1" colspan="1">1.43</td><td rowspan="1" colspan="1">1.73</td><td rowspan="1" colspan="1">1.64</td><td rowspan="1" colspan="1">0.09</td></tr><tr><td rowspan="1" colspan="1">♂</td><td rowspan="1" colspan="1">17</td><td rowspan="1" colspan="1">1.32</td><td rowspan="1" colspan="1">1.75</td><td rowspan="1" colspan="1">1.46</td><td rowspan="1" colspan="1">0.12</td><td rowspan="1" colspan="1">17</td><td rowspan="1" colspan="1">2.46</td><td rowspan="1" colspan="1">3.23</td><td rowspan="1" colspan="1">2.71</td><td rowspan="1" colspan="1">0.20</td><td rowspan="1" colspan="1">17</td><td rowspan="1" colspan="1">1.53</td><td rowspan="1" colspan="1">1.88</td><td rowspan="1" colspan="1">1.70</td><td rowspan="1" colspan="1">0.09</td></tr><tr><td rowspan="2" colspan="1">
                      <italic><tp:taxon-name><tp:taxon-name-part taxon-name-part-type="genus" reg="Agabus">A.</tp:taxon-name-part> <tp:taxon-name-part taxon-name-part-type="species" reg="raffrayi">raffrayi</tp:taxon-name-part></tp:taxon-name></italic>
                    </td><td rowspan="1" colspan="1">♀</td><td rowspan="1" colspan="1">5</td><td rowspan="1" colspan="1">1.31</td><td rowspan="1" colspan="1">1.43</td><td rowspan="1" colspan="1">1.37</td><td rowspan="1" colspan="1">0.05</td><td rowspan="1" colspan="1">5</td><td rowspan="1" colspan="1">2.50</td><td rowspan="1" colspan="1">2.67</td><td rowspan="1" colspan="1">2.59</td><td rowspan="1" colspan="1">0.09</td><td rowspan="1" colspan="1">5</td><td rowspan="1" colspan="1">1.46</td><td rowspan="1" colspan="1">1.93</td><td rowspan="1" colspan="1">1.69</td><td rowspan="1" colspan="1">0.18</td></tr><tr><td rowspan="1" colspan="1">♂</td><td rowspan="1" colspan="1">7</td><td rowspan="1" colspan="1">1.22</td><td rowspan="1" colspan="1">1.52</td><td rowspan="1" colspan="1">1.35</td><td rowspan="1" colspan="1">0.10</td><td rowspan="1" colspan="1">6</td><td rowspan="1" colspan="1">2.31</td><td rowspan="1" colspan="1">2.92</td><td rowspan="1" colspan="1">2.54</td><td rowspan="1" colspan="1">0.21</td><td rowspan="1" colspan="1">6</td><td rowspan="1" colspan="1">1.63</td><td rowspan="1" colspan="1">1.87</td><td rowspan="1" colspan="1">1.74</td><td rowspan="1" colspan="1">0.11</td></tr><tr><td rowspan="2" colspan="1">
                      <italic><tp:taxon-name><tp:taxon-name-part taxon-name-part-type="genus" reg="Agabus">A.</tp:taxon-name-part> <tp:taxon-name-part taxon-name-part-type="species" reg="pallidus">pallidus</tp:taxon-name-part></tp:taxon-name></italic>
                    </td><td rowspan="1" colspan="1">♀</td><td rowspan="1" colspan="1">6</td><td rowspan="1" colspan="1">1.30</td><td rowspan="1" colspan="1">1.50</td><td rowspan="1" colspan="1">1.37</td><td rowspan="1" colspan="1">0.09</td><td rowspan="1" colspan="1">6</td><td rowspan="1" colspan="1">2.46</td><td rowspan="1" colspan="1">2.92</td><td rowspan="1" colspan="1">2.65</td><td rowspan="1" colspan="1">0.17</td><td rowspan="1" colspan="1">6</td><td rowspan="1" colspan="1">1.67</td><td rowspan="1" colspan="1">1.86</td><td rowspan="1" colspan="1">1.77</td><td rowspan="1" colspan="1">0.07</td></tr><tr><td rowspan="1" colspan="1">♂</td><td rowspan="1" colspan="1">5</td><td rowspan="1" colspan="1">1.25</td><td rowspan="1" colspan="1">1.36</td><td rowspan="1" colspan="1">1.30</td><td rowspan="1" colspan="1">0.05</td><td rowspan="1" colspan="1">5</td><td rowspan="1" colspan="1">2.36</td><td rowspan="1" colspan="1">2.67</td><td rowspan="1" colspan="1">2.48</td><td rowspan="1" colspan="1">0.12</td><td rowspan="1" colspan="1">5</td><td rowspan="1" colspan="1">1.63</td><td rowspan="1" colspan="1">1.86</td><td rowspan="1" colspan="1">1.75</td><td rowspan="1" colspan="1">0.12</td></tr><tr><td rowspan="2" colspan="1"><italic><tp:taxon-name><tp:taxon-name-part taxon-name-part-type="genus" reg="Agabus">A.</tp:taxon-name-part> <tp:taxon-name-part taxon-name-part-type="species" reg="riberae">riberae</tp:taxon-name-part></tp:taxon-name></italic> sp. nov.</td><td rowspan="1" colspan="1">♀</td><td rowspan="1" colspan="1">6</td><td rowspan="1" colspan="1">1.67</td><td rowspan="1" colspan="1">1.76</td><td rowspan="1" colspan="1">1.71</td><td rowspan="1" colspan="1">0.04</td><td rowspan="1" colspan="1">6</td><td rowspan="1" colspan="1">2.93</td><td rowspan="1" colspan="1">3.31</td><td rowspan="1" colspan="1">3.12</td><td rowspan="1" colspan="1">0.15</td><td rowspan="1" colspan="1">6</td><td rowspan="1" colspan="1">1.53</td><td rowspan="1" colspan="1">1.68</td><td rowspan="1" colspan="1">1.62</td><td rowspan="1" colspan="1">0.07</td></tr><tr><td rowspan="1" colspan="1">♂</td><td rowspan="1" colspan="1">16</td><td rowspan="1" colspan="1">1.64</td><td rowspan="1" colspan="1">1.88</td><td rowspan="1" colspan="1">1.72</td><td rowspan="1" colspan="1">0.06</td><td rowspan="1" colspan="1">16</td><td rowspan="1" colspan="1">2.94</td><td rowspan="1" colspan="1">3.54</td><td rowspan="1" colspan="1">3.24</td><td rowspan="1" colspan="1">0.21</td><td rowspan="1" colspan="1">16</td><td rowspan="1" colspan="1">1.60</td><td rowspan="1" colspan="1">1.75</td><td rowspan="1" colspan="1">1.66</td><td rowspan="1" colspan="1">0.05</td></tr><tr><td rowspan="2" colspan="1"><italic><tp:taxon-name><tp:taxon-name-part taxon-name-part-type="genus" reg="Agabus">A.</tp:taxon-name-part> <tp:taxon-name-part taxon-name-part-type="species" reg="agulhas">agulhas</tp:taxon-name-part></tp:taxon-name></italic> sp. nov.</td><td rowspan="1" colspan="1">♀</td><td rowspan="1" colspan="1">2</td><td rowspan="1" colspan="1">1.48</td><td rowspan="1" colspan="1">1.52</td><td rowspan="1" colspan="1">1.50</td><td rowspan="1" colspan="1">0.03</td><td rowspan="1" colspan="1">2</td><td rowspan="1" colspan="1">2.64</td><td rowspan="1" colspan="1">2.71</td><td rowspan="1" colspan="1">2.68</td><td rowspan="1" colspan="1">0.05</td><td rowspan="1" colspan="1">2</td><td rowspan="1" colspan="1">1.78</td><td rowspan="1" colspan="1">1.88</td><td rowspan="1" colspan="1">1.83</td><td rowspan="1" colspan="1">0.07</td></tr><tr><td rowspan="1" colspan="1">♂</td><td rowspan="1" colspan="1">4</td><td rowspan="1" colspan="1">1.43</td><td rowspan="1" colspan="1">1.52</td><td rowspan="1" colspan="1">1.48</td><td rowspan="1" colspan="1">0.04</td><td rowspan="1" colspan="1">4</td><td rowspan="1" colspan="1">2.62</td><td rowspan="1" colspan="1">2.83</td><td rowspan="1" colspan="1">2.70</td><td rowspan="1" colspan="1">0.09</td><td rowspan="1" colspan="1">4</td><td rowspan="1" colspan="1">1.80</td><td rowspan="1" colspan="1">2.21</td><td rowspan="1" colspan="1">2.00</td><td rowspan="1" colspan="1">0.18</td></tr></tbody></table></table-wrap><fig id="F3" position="float" orientation="portrait"><object-id xmlns:xlink="http://www.w3.org/1999/xlink" content-type="doi" xlink:type="simple">10.3897/zookeys.963.53470.figure3</object-id><object-id xmlns:xlink="http://www.w3.org/1999/xlink" content-type="arpha" xlink:type="simple">1CDC26A1-541A-5FB7-B613-7D5D2ACD0EC3</object-id><label>Figure 3.</label><caption><p><italic><tp:taxon-name><tp:taxon-name-part taxon-name-part-type="genus" reg="Agabus">Agabus</tp:taxon-name-part></tp:taxon-name></italic> spp., protarsomeres in anterior view <bold>A</bold><italic><tp:taxon-name><tp:taxon-name-part taxon-name-part-type="genus" reg="Agabus">A.</tp:taxon-name-part> <tp:taxon-name-part taxon-name-part-type="species" reg="dytiscoides">dytiscoides</tp:taxon-name-part></tp:taxon-name></italic><bold>B</bold><italic><tp:taxon-name><tp:taxon-name-part taxon-name-part-type="genus" reg="Agabus">A.</tp:taxon-name-part> <tp:taxon-name-part taxon-name-part-type="species" reg="raffrayi">raffrayi</tp:taxon-name-part></tp:taxon-name></italic>. <abbrev xmlns:xlink="http://www.w3.org/1999/xlink" xlink:title="length of protarsomere 4" id="ABBRID0ESBAE" xlink:type="simple">PT4L</abbrev> = measured distance for length of protarsomere 4; <abbrev xmlns:xlink="http://www.w3.org/1999/xlink" xlink:title="length of protarsal claw" id="ABBRID0EWBAE" xlink:type="simple">CL</abbrev> = measured distance for length of protarsal claw.</p></caption><graphic xmlns:xlink="http://www.w3.org/1999/xlink" xlink:href="zookeys-963-045-g003.jpg" position="float" orientation="portrait" xlink:type="simple" id="oo_444400.jpg"><uri content-type="original_file" xlink:type="simple">https://binary.pensoft.net/fig/444400</uri></graphic></fig></tp:treatment-sec><ref-list><ref id="B22"><mixed-citation xmlns:xlink="http://www.w3.org/1999/xlink" xlink:type="simple"><person-group><name name-style="western"><surname>Régimbart</surname><given-names>M</given-names></name></person-group> (<year>1908</year>) <source>7. <tp:taxon-name><tp:taxon-name-part taxon-name-part-type="order">Coleoptera</tp:taxon-name-part></tp:taxon-name>. 1. <tp:taxon-name><tp:taxon-name-part taxon-name-part-type="family">Dytiscidae</tp:taxon-name-part></tp:taxon-name>, <tp:taxon-name><tp:taxon-name-part taxon-name-part-type="family">Gyrinidae</tp:taxon-name-part></tp:taxon-name>, <tp:taxon-name><tp:taxon-name-part taxon-name-part-type="family">Hydrophilidae</tp:taxon-name-part></tp:taxon-name>. In: Sjöstedt Y. (Ed.</source><publisher-name>): Wissenschaftliche Ergebnisse der Schwedischen Zoologischen Expedition nach dem Kilimandjaro</publisher-name>, <publisher-loc>dem Meru und den umgebenden Massaisteppen Deutsch-Ostafrikas 1905–1906. Uppsala: Almquist &amp; Wiksells Boktryckeri-A. B.</publisher-loc>, <size units="page">12 pp</size>.</mixed-citation></ref><ref id="B15"><mixed-citation xmlns:xlink="http://www.w3.org/1999/xlink" xlink:type="simple"><person-group><name name-style="western"><surname>Nilsson</surname><given-names>AN</given-names></name></person-group> (<year>1992a</year>) <article-title>A revision of Afrotropical <tp:taxon-name><tp:taxon-name-part taxon-name-part-type="genus">Agabus</tp:taxon-name-part></tp:taxon-name> Leach (<tp:taxon-name><tp:taxon-name-part taxon-name-part-type="order">Coleoptera</tp:taxon-name-part></tp:taxon-name>, <tp:taxon-name><tp:taxon-name-part taxon-name-part-type="family">Dytiscidae</tp:taxon-name-part></tp:taxon-name>), and the evolution of tropicoalpine super specialists.</article-title><source>Systematic Entomology</source><volume>17</volume>: <fpage>155</fpage>–<lpage>179</lpage>. <ext-link xlink:type="simple" ext-link-type="doi" xlink:href="10.1111/j.1365-3113.1992.tb00328.x">https://doi.org/10.1111/j.1365-3113.1992.tb00328.x</ext-link></mixed-citation></ref><ref id="B5"><mixed-citation xmlns:xlink="http://www.w3.org/1999/xlink" xlink:type="simple"><person-group><name name-style="western"><surname>Gschwendtner</surname><given-names>L</given-names></name></person-group> (<year>1938</year>) <tp:taxon-name><tp:taxon-name-part taxon-name-part-type="family">Haliplidae</tp:taxon-name-part></tp:taxon-name> und <tp:taxon-name><tp:taxon-name-part taxon-name-part-type="family">Dytiscidae</tp:taxon-name-part></tp:taxon-name>. Exploration du Parc National Albert Mission G. F. De Witte (1933–1935) 13: 3–22.</mixed-citation></ref><ref id="B7"><mixed-citation xmlns:xlink="http://www.w3.org/1999/xlink" xlink:type="simple"><person-group><name name-style="western"><surname>Guignot</surname><given-names>F</given-names></name></person-group> (<year>1959</year>) <article-title>Revision des Hydrocanthares d’Afrique (<tp:taxon-name><tp:taxon-name-part taxon-name-part-type="order">Coleoptera</tp:taxon-name-part></tp:taxon-name>: <tp:taxon-name><tp:taxon-name-part taxon-name-part-type="superfamily">Dytiscoidea</tp:taxon-name-part></tp:taxon-name>). Deuxième Partie. Annales du Musée Royal du Congo Belge Sér. 8vo (Sci. Zool.</article-title><source>)</source><volume>78</volume>: <fpage>323</fpage>–<lpage>648</lpage>.</mixed-citation></ref></ref-list></tp:taxon-treatment>
