# Supplementary material for: Taxonomic revision of the Afrotropical Agabus raffrayi species group with the description of four new species (Coleoptera, Dytiscidae)
Source: Zookeys. 2020 Aug 24;963:45–79. doi: 10.3897/zookeys.963.53470 (PMC7458944; doi:10.3897/zookeys.963.53470)
Supplement: XML Treatment for Agabus dytiscoides [file zookeys.963.53470-treatment5.xml]

<!DOCTYPE tp:taxon-treatment
  PUBLIC "-//TaxonX//DTD Taxonomic Treatment Publishing DTD v0 20100105//EN" "tax-treatment-NSO.dtd">
<tp:taxon-treatment xmlns:tp="http://www.plazi.org/taxpub"><tp:treatment-meta><kwd-group><label>Taxon classification</label><kwd><named-content xmlns:xlink="http://www.w3.org/1999/xlink" content-type="kingdom">Animalia</named-content></kwd><kwd><named-content xmlns:xlink="http://www.w3.org/1999/xlink" content-type="order">Coleoptera</named-content></kwd><kwd><named-content xmlns:xlink="http://www.w3.org/1999/xlink" content-type="family">Dytiscidae</named-content></kwd></kwd-group><mixed-citation publication-type="journal"><person-group><name><surname>Englund</surname><given-names>William F.</given-names></name><name><surname>Njoroge</surname><given-names>Laban</given-names></name><name><surname>Biström</surname><given-names>Olof</given-names></name><name><surname>Miller</surname><given-names>Kelly B.</given-names></name><name><surname>Bilton</surname><given-names>David T.</given-names></name><name><surname>Bergsten</surname><given-names>Johannes</given-names></name></person-group><article-title>Taxonomic revision of the Afrotropical <italic><tp:taxon-name><tp:taxon-name-part taxon-name-part-type="genus" reg="Agabus">Agabus</tp:taxon-name-part> <tp:taxon-name-part taxon-name-part-type="species" reg="raffrayi">raffrayi</tp:taxon-name-part></tp:taxon-name></italic> species group with the description of four new species (<tp:taxon-name><tp:taxon-name-part taxon-name-part-type="order">Coleoptera</tp:taxon-name-part></tp:taxon-name>, <tp:taxon-name><tp:taxon-name-part taxon-name-part-type="family">Dytiscidae</tp:taxon-name-part></tp:taxon-name>)</article-title><source>Zookeys</source><day>24</day><month>8</month><year>2020</year><volume>963</volume><fpage>45</fpage><lpage>79</lpage><pub-id pub-id-type="doi">10.3897/zookeys.963.53470</pub-id></mixed-citation></tp:treatment-meta><tp:nomenclature><tp:taxon-name><object-id xmlns:xlink="http://www.w3.org/1999/xlink" content-type="arpha" xlink:type="simple">51819432-1077-567E-AD2A-0AEAD2758C40</object-id>
              <tp:taxon-name-part taxon-name-part-type="genus" reg="Agabus">Agabus</tp:taxon-name-part>
              <tp:taxon-name-part taxon-name-part-type="species" reg="dytiscoides">dytiscoides</tp:taxon-name-part>
            </tp:taxon-name><tp:taxon-authority>Régimbart, 1908</tp:taxon-authority><xref ref-type="fig" rid="F1">Figures 1</xref><xref ref-type="fig" rid="F3">, 3A</xref><xref ref-type="fig" rid="F4">, 4A</xref><xref ref-type="fig" rid="F8">, 8B</xref><xref ref-type="fig" rid="F10">, 10B</xref><xref ref-type="fig" rid="F11">, 11B</xref><xref ref-type="fig" rid="F11">, 11G</xref><xref ref-type="fig" rid="F12">, 12</xref><xref ref-type="fig" rid="F13">, 13</xref><xref ref-type="fig" rid="F14">, 14</xref><tp:nomenclature-citation-list><tp:nomenclature-citation><tp:taxon-name>
                  <tp:taxon-name-part taxon-name-part-type="genus" reg="Agabus">Agabus</tp:taxon-name-part> <tp:taxon-name-part taxon-name-part-type="species" reg="dytiscoides">dytiscoides</tp:taxon-name-part></tp:taxon-name><comment>Régimbart, 1908: 6–7</comment></tp:nomenclature-citation></tp:nomenclature-citation-list></tp:nomenclature><tp:treatment-sec sec-type="type locality" id="SECID0ETQCI"><title>Type locality.</title><p>“Kiboscho, au Kilimandjaro … entre 3,000 et 3,500 mèt.” [Tanzania, Kiboscho, Mount Kilimanjaro, between 3000 and 3500 meters].</p></tp:treatment-sec><tp:treatment-sec sec-type="type material" id="SECID0EYQCI"><title>Type material.</title><p><bold><italic>Lectotype</italic></bold> ♂ (<named-content xmlns:xlink="http://www.w3.org/1999/xlink" content-type="dwc:institutional_code" xlink:type="simple">NHRS</named-content>) labelled: “Kilimandj. Sjöstedt”, “Kiboscho 3’ -4000 m.”, “20 febr”, “LECTOTYPUS ♂ <tp:taxon-name><tp:taxon-name-part taxon-name-part-type="genus" reg="Agabus">Agabus</tp:taxon-name-part> <tp:taxon-name-part taxon-name-part-type="species" reg="dytiscoides">dytiscoides</tp:taxon-name-part></tp:taxon-name><xref ref-type="bibr" rid="B22">Régimbart 1908</xref> Des. Nilsson 1990”. Paralectotypes 5 ♂ 3 ♀ (<named-content xmlns:xlink="http://www.w3.org/1999/xlink" content-type="dwc:institutional_code" xlink:type="simple">NHRS</named-content>) labelled: “Kilimandj. Sjöstedt”, “Kiboscho 3’ -4000 m.”, “20 febr”, “PARALECTOTYPUS ♂/♀ <tp:taxon-name><tp:taxon-name-part taxon-name-part-type="genus" reg="Agabus">Agabus</tp:taxon-name-part> <tp:taxon-name-part taxon-name-part-type="species" reg="dytiscoides">dytiscoides</tp:taxon-name-part></tp:taxon-name><xref ref-type="bibr" rid="B22">Régimbart 1908</xref> Des. Nilsson 1990”.</p></tp:treatment-sec><tp:treatment-sec sec-type="diagnosis" id="SECID0EJSCI"><title>Diagnosis.</title><p>The very narrow pronotum, distinctly narrower than the base of elytra, is characteristic and separates <italic><tp:taxon-name><tp:taxon-name-part taxon-name-part-type="genus" reg="Agabus">A.</tp:taxon-name-part> <tp:taxon-name-part taxon-name-part-type="species" reg="dytiscoides">dytiscoides</tp:taxon-name-part></tp:taxon-name></italic> from all other species in the group (see Table <xref ref-type="table" rid="T1">1</xref>, Fig. <xref ref-type="fig" rid="F4">4A</xref>). With the pronotal hypomeron clearly visible in strict lateral view (see Fig. <xref ref-type="fig" rid="F10">10B</xref>), <italic><tp:taxon-name><tp:taxon-name-part taxon-name-part-type="genus" reg="Agabus">A.</tp:taxon-name-part> <tp:taxon-name-part taxon-name-part-type="species" reg="dytiscoides">dytiscoides</tp:taxon-name-part></tp:taxon-name></italic> is most similar to <italic><tp:taxon-name><tp:taxon-name-part taxon-name-part-type="genus" reg="Agabus">A.</tp:taxon-name-part> <tp:taxon-name-part taxon-name-part-type="species" reg="sjostedti">sjostedti</tp:taxon-name-part></tp:taxon-name></italic> but can be separated, apart from the pronotal shape, by its smaller size (see Table <xref ref-type="table" rid="T1">1</xref>), broader metasternal wing (see Table <xref ref-type="table" rid="T1">1</xref>), and by the shape of the less robust aedeagal subapical tooth (compare Fig. <xref ref-type="fig" rid="F8">8A, B</xref>).</p></tp:treatment-sec><tp:treatment-sec sec-type="description" id="SECID0EIUCI"><title>Description.</title><p>Habitus as in Fig. <xref ref-type="fig" rid="F11">11B, G</xref>.</p><p><bold><italic>Colour</italic></bold>: Head rufopiceous to black with testaceous to rufous interocular spots. Pronotum rufopiceous to black with testaceous margins; some specimens with two diffuse rufous to testaceous spots in the middle of the pronotum. Elytra ferruginous to brown. Ventral surface rufopiceous to black, hypomeron and epipleuron testaceous. Legs rufous. Antennae and palpi testaceous.</p><p><bold><italic><tp:taxon-name><tp:taxon-name-part taxon-name-part-type="genus" reg="Microreticulation">Microreticulation</tp:taxon-name-part></tp:taxon-name></italic></bold>: Males with medium impressed reticulation on head and pronotum. Females with much coarser meshes than males, giving pronotum and elytra a matte appearance. Females also with mostly elongate meshes on pronotum. Males with a mixture of small and somewhat larger meshes on both pronotum and elytra, while female elytra tends to have more uniform small meshes. Both sexes with overall larger meshes on pronotum than elytra.</p><p><bold><italic><tp:taxon-name><tp:taxon-name-part taxon-name-part-type="genus" reg="Structural">Structural</tp:taxon-name-part> <tp:taxon-name-part taxon-name-part-type="species" reg="features">features</tp:taxon-name-part></tp:taxon-name></italic></bold>: Body length: 7.36–7.76 mm (see Table <xref ref-type="table" rid="T1">1</xref>). Pronotal hypomeron broadly visible in strict lateral view (see Fig. <xref ref-type="fig" rid="F10">10B</xref>), lateral bead of pronotum well defined. Metasternal wing relatively broad, <abbrev xmlns:xlink="http://www.w3.org/1999/xlink" xlink:title="Width of metacoxal plate" id="ABBRID0E4VCI" xlink:type="simple">WC</abbrev>/<abbrev xmlns:xlink="http://www.w3.org/1999/xlink" xlink:title="Width of metasternal wing" id="ABBRID0EBWCI" xlink:type="simple">WS</abbrev> &lt; 3.6 (see Table <xref ref-type="table" rid="T1">1</xref>, Fig. <xref ref-type="fig" rid="F12">12</xref>). Pronotum very narrow, &lt; 2.0× as broad as interocular distance (see Table <xref ref-type="table" rid="T1">1</xref>, Figs <xref ref-type="fig" rid="F4">4A</xref>, <xref ref-type="fig" rid="F13">13</xref>), clearly narrower than base of elytra and therefore with a non-continuous outline between pronotum and elytra.</p><p><bold><italic>Legs</italic></bold>: Protarsal claws short, &lt; 1.6× as long as protarsomere 4 (see Table <xref ref-type="table" rid="T2">2</xref>, Figs <xref ref-type="fig" rid="F3">3A</xref>, <xref ref-type="fig" rid="F14">14</xref>). Metatarsomeres very long and slender; metatarsomere 2 &gt; 1.8× as long as broad (see Table <xref ref-type="table" rid="T2">2</xref>), metatarsomere 5 &gt; 3.6× as long as broad (see Table <xref ref-type="table" rid="T2">2</xref>).</p><p><bold><italic>Male genitalia</italic></bold>: Subapically broadened, and prolonged between the subapical broadening and the apical and subapical teeth. Subapical tooth with curvature as in Fig. <xref ref-type="fig" rid="F8">8B</xref>, less robust than in <italic><tp:taxon-name><tp:taxon-name-part taxon-name-part-type="genus" reg="Agabus">A.</tp:taxon-name-part> <tp:taxon-name-part taxon-name-part-type="species" reg="sjostedti">sjostedti</tp:taxon-name-part></tp:taxon-name></italic>.</p><p><bold>Female</bold>: Elytral and pronotal microreticulation much coarser than in males.</p></tp:treatment-sec><tp:treatment-sec sec-type="distribution" id="SECID0EOYCI"><title>Distribution.</title><p>Known from Kilimanjaro and the Loolmalasin mountains in northern Tanzania (see Fig. <xref ref-type="fig" rid="F1">1</xref>).</p></tp:treatment-sec><tp:treatment-sec sec-type="habitat" id="SECID0EYYCI"><title>Habitat.</title><p><xref ref-type="bibr" rid="B22">Régimbart (1908)</xref> reports that the type specimens were found in cold runoff water from a glacier at 3000 to 3500 m.</p></tp:treatment-sec><tp:treatment-sec sec-type="etymology" id="SECID0ECZCI"><title>Etymology.</title><p>The name literally translates to “<italic><tp:taxon-name><tp:taxon-name-part taxon-name-part-type="genus" reg="Dytiscus">Dytiscus</tp:taxon-name-part></tp:taxon-name></italic>-like”. In his original description <xref ref-type="bibr" rid="B22">Régimbart (1908)</xref> explains that “J’ai donné à l’<italic><tp:taxon-name><tp:taxon-name-part taxon-name-part-type="genus" reg="Agabus">A.</tp:taxon-name-part> <tp:taxon-name-part taxon-name-part-type="species" reg="dytiscoides">dytiscoides</tp:taxon-name-part></tp:taxon-name></italic> ce nom à cause de la grande similitude de forme et de couleur des males dans les deux especes. [I gave it the name <italic><tp:taxon-name><tp:taxon-name-part taxon-name-part-type="genus" reg="Agabus">A.</tp:taxon-name-part> <tp:taxon-name-part taxon-name-part-type="species" reg="dytiscoides">dytiscoides</tp:taxon-name-part></tp:taxon-name></italic> because of the great similarity in form and colour between the males in the two species.]”. Despite great differences in size and many other characters, the pale pronotal margins and the distinct shoulder between the pronotum and elytra are somewhat reminiscent of a <italic><tp:taxon-name><tp:taxon-name-part taxon-name-part-type="genus" reg="Dytiscus">Dytiscus</tp:taxon-name-part></tp:taxon-name></italic>. That said, Régimbart also mentioned similarities with <italic><tp:taxon-name><tp:taxon-name-part taxon-name-part-type="genus" reg="Agabus">A.</tp:taxon-name-part> <tp:taxon-name-part taxon-name-part-type="species" reg="raffrayi">raffrayi</tp:taxon-name-part></tp:taxon-name></italic>, making it difficult to be sure exactly what he was referring to in choosing this name.</p></tp:treatment-sec><tp:treatment-sec><!--Section generated to contain objects referenced in tp:taxon-treatment.--><fig id="F1" position="float" orientation="portrait"><object-id xmlns:xlink="http://www.w3.org/1999/xlink" content-type="doi" xlink:type="simple">10.3897/zookeys.963.53470.figure1</object-id><object-id xmlns:xlink="http://www.w3.org/1999/xlink" content-type="arpha" xlink:type="simple">6A49CC99-AE9D-540C-B5DD-4A28A46E18F9</object-id><label>Figure 1.</label><caption><p>Distribution map of the <italic><tp:taxon-name><tp:taxon-name-part taxon-name-part-type="genus" reg="Agabus">Agabus</tp:taxon-name-part> <tp:taxon-name-part taxon-name-part-type="species" reg="raffrayi">raffrayi</tp:taxon-name-part></tp:taxon-name></italic> group. Relief is expressed in meters above sea level.</p></caption><graphic xmlns:xlink="http://www.w3.org/1999/xlink" xlink:href="zookeys-963-045-g001.jpg" position="float" orientation="portrait" xlink:type="simple" id="oo_444398.jpg"><uri content-type="original_file" xlink:type="simple">https://binary.pensoft.net/fig/444398</uri></graphic></fig><fig id="F3" position="float" orientation="portrait"><object-id xmlns:xlink="http://www.w3.org/1999/xlink" content-type="doi" xlink:type="simple">10.3897/zookeys.963.53470.figure3</object-id><object-id xmlns:xlink="http://www.w3.org/1999/xlink" content-type="arpha" xlink:type="simple">1CDC26A1-541A-5FB7-B613-7D5D2ACD0EC3</object-id><label>Figure 3.</label><caption><p><italic><tp:taxon-name><tp:taxon-name-part taxon-name-part-type="genus" reg="Agabus">Agabus</tp:taxon-name-part></tp:taxon-name></italic> spp., protarsomeres in anterior view <bold>A</bold><italic><tp:taxon-name><tp:taxon-name-part taxon-name-part-type="genus" reg="Agabus">A.</tp:taxon-name-part> <tp:taxon-name-part taxon-name-part-type="species" reg="dytiscoides">dytiscoides</tp:taxon-name-part></tp:taxon-name></italic><bold>B</bold><italic><tp:taxon-name><tp:taxon-name-part taxon-name-part-type="genus" reg="Agabus">A.</tp:taxon-name-part> <tp:taxon-name-part taxon-name-part-type="species" reg="raffrayi">raffrayi</tp:taxon-name-part></tp:taxon-name></italic>. <abbrev xmlns:xlink="http://www.w3.org/1999/xlink" xlink:title="length of protarsomere 4" id="ABBRID0ESBAE" xlink:type="simple">PT4L</abbrev> = measured distance for length of protarsomere 4; <abbrev xmlns:xlink="http://www.w3.org/1999/xlink" xlink:title="length of protarsal claw" id="ABBRID0EWBAE" xlink:type="simple">CL</abbrev> = measured distance for length of protarsal claw.</p></caption><graphic xmlns:xlink="http://www.w3.org/1999/xlink" xlink:href="zookeys-963-045-g003.jpg" position="float" orientation="portrait" xlink:type="simple" id="oo_444400.jpg"><uri content-type="original_file" xlink:type="simple">https://binary.pensoft.net/fig/444400</uri></graphic></fig><fig id="F4" position="float" orientation="portrait"><object-id xmlns:xlink="http://www.w3.org/1999/xlink" content-type="doi" xlink:type="simple">10.3897/zookeys.963.53470.figure4</object-id><object-id xmlns:xlink="http://www.w3.org/1999/xlink" content-type="arpha" xlink:type="simple">F0EE14D3-5F53-5FDF-94C7-1071CFDD907F</object-id><label>Figure 4.</label><caption><p><italic><tp:taxon-name><tp:taxon-name-part taxon-name-part-type="genus" reg="Agabus">Agabus</tp:taxon-name-part></tp:taxon-name></italic> spp., head and pronotum in dorsal view <bold>A</bold><italic><tp:taxon-name><tp:taxon-name-part taxon-name-part-type="genus" reg="Agabus">A.</tp:taxon-name-part> <tp:taxon-name-part taxon-name-part-type="species" reg="dytiscoides">dytiscoides</tp:taxon-name-part></tp:taxon-name></italic><bold>B</bold><italic><tp:taxon-name><tp:taxon-name-part taxon-name-part-type="genus" reg="Agabus">A.</tp:taxon-name-part> <tp:taxon-name-part taxon-name-part-type="species" reg="ruwenzoricus">ruwenzoricus</tp:taxon-name-part></tp:taxon-name></italic><bold>C</bold><italic><tp:taxon-name><tp:taxon-name-part taxon-name-part-type="genus" reg="Agabus">A.</tp:taxon-name-part> <tp:taxon-name-part taxon-name-part-type="species" reg="sjostedti">sjostedti</tp:taxon-name-part></tp:taxon-name></italic><bold>D</bold><italic><tp:taxon-name><tp:taxon-name-part taxon-name-part-type="genus" reg="Agabus">A.</tp:taxon-name-part> <tp:taxon-name-part taxon-name-part-type="species" reg="pallidus">pallidus</tp:taxon-name-part></tp:taxon-name></italic>. Red dashed lines indicate measurements used for interocular distance and pronotal width.</p></caption><graphic xmlns:xlink="http://www.w3.org/1999/xlink" xlink:href="zookeys-963-045-g004.jpg" position="float" orientation="portrait" xlink:type="simple" id="oo_444401.jpg"><uri content-type="original_file" xlink:type="simple">https://binary.pensoft.net/fig/444401</uri></graphic></fig><fig id="F8" position="float" orientation="portrait"><object-id xmlns:xlink="http://www.w3.org/1999/xlink" content-type="doi" xlink:type="simple">10.3897/zookeys.963.53470.figure8</object-id><object-id xmlns:xlink="http://www.w3.org/1999/xlink" content-type="arpha" xlink:type="simple">2F5C27F8-1509-585D-A0E1-A90BD915A5A5</object-id><label>Figure 8.</label><caption><p><italic><tp:taxon-name><tp:taxon-name-part taxon-name-part-type="genus" reg="Agabus">Agabus</tp:taxon-name-part></tp:taxon-name></italic> spp., aedeagus in lateral view <bold>A</bold><italic><tp:taxon-name><tp:taxon-name-part taxon-name-part-type="genus" reg="Agabus">A.</tp:taxon-name-part> <tp:taxon-name-part taxon-name-part-type="species" reg="sjostedti">sjostedti</tp:taxon-name-part></tp:taxon-name></italic><bold>B</bold><italic><tp:taxon-name><tp:taxon-name-part taxon-name-part-type="genus" reg="Agabus">A.</tp:taxon-name-part> <tp:taxon-name-part taxon-name-part-type="species" reg="dytiscoides">dytiscoides</tp:taxon-name-part></tp:taxon-name></italic><bold>C</bold><italic><tp:taxon-name><tp:taxon-name-part taxon-name-part-type="genus" reg="Agabus">A.</tp:taxon-name-part> <tp:taxon-name-part taxon-name-part-type="species" reg="ruwenzoricus">ruwenzoricus</tp:taxon-name-part></tp:taxon-name></italic><bold>D</bold><italic><tp:taxon-name><tp:taxon-name-part taxon-name-part-type="genus" reg="Agabus">A.</tp:taxon-name-part> <tp:taxon-name-part taxon-name-part-type="species" reg="raffrayi">raffrayi</tp:taxon-name-part></tp:taxon-name></italic><bold>E</bold><italic><tp:taxon-name><tp:taxon-name-part taxon-name-part-type="genus" reg="Agabus">A.</tp:taxon-name-part> <tp:taxon-name-part taxon-name-part-type="species" reg="pallidus">pallidus</tp:taxon-name-part></tp:taxon-name></italic><bold>F</bold><italic><tp:taxon-name><tp:taxon-name-part taxon-name-part-type="genus" reg="Agabus">A.</tp:taxon-name-part> <tp:taxon-name-part taxon-name-part-type="species" reg="anguluverpus">anguluverpus</tp:taxon-name-part></tp:taxon-name></italic> sp. nov. <bold>G</bold><italic><tp:taxon-name><tp:taxon-name-part taxon-name-part-type="genus" reg="Agabus">A.</tp:taxon-name-part> <tp:taxon-name-part taxon-name-part-type="species" reg="austellus">austellus</tp:taxon-name-part></tp:taxon-name></italic> sp. nov. <bold>H</bold><italic><tp:taxon-name><tp:taxon-name-part taxon-name-part-type="genus" reg="Agabus">A.</tp:taxon-name-part> <tp:taxon-name-part taxon-name-part-type="species" reg="riberae">riberae</tp:taxon-name-part></tp:taxon-name></italic> sp. nov. <bold>I</bold><italic><tp:taxon-name><tp:taxon-name-part taxon-name-part-type="genus" reg="Agabus">A.</tp:taxon-name-part> <tp:taxon-name-part taxon-name-part-type="species" reg="agulhas">agulhas</tp:taxon-name-part></tp:taxon-name></italic> sp. nov.</p></caption><graphic xmlns:xlink="http://www.w3.org/1999/xlink" xlink:href="zookeys-963-045-g008.jpg" position="float" orientation="portrait" xlink:type="simple" id="oo_444405.jpg"><uri content-type="original_file" xlink:type="simple">https://binary.pensoft.net/fig/444405</uri></graphic></fig><fig id="F10" position="float" orientation="portrait"><object-id xmlns:xlink="http://www.w3.org/1999/xlink" content-type="doi" xlink:type="simple">10.3897/zookeys.963.53470.figure10</object-id><object-id xmlns:xlink="http://www.w3.org/1999/xlink" content-type="arpha" xlink:type="simple">B175D4AB-0D4C-58F3-AAFB-0AF174399810</object-id><label>Figure 10.</label><caption><p><italic><tp:taxon-name><tp:taxon-name-part taxon-name-part-type="genus" reg="Agabus">Agabus</tp:taxon-name-part></tp:taxon-name></italic> spp., hypomeron in lateral view <bold>A</bold><italic><tp:taxon-name><tp:taxon-name-part taxon-name-part-type="genus" reg="Agabus">A.</tp:taxon-name-part> <tp:taxon-name-part taxon-name-part-type="species" reg="sjostedti">sjostedti</tp:taxon-name-part></tp:taxon-name></italic><bold>B</bold><italic><tp:taxon-name><tp:taxon-name-part taxon-name-part-type="genus" reg="Agabus">A.</tp:taxon-name-part> <tp:taxon-name-part taxon-name-part-type="species" reg="dytiscoides">dytiscoides</tp:taxon-name-part></tp:taxon-name></italic><bold>C</bold><italic><tp:taxon-name><tp:taxon-name-part taxon-name-part-type="genus" reg="Agabus">A.</tp:taxon-name-part> <tp:taxon-name-part taxon-name-part-type="species" reg="anguluverpus">anguluverpus</tp:taxon-name-part></tp:taxon-name></italic> sp. nov. <bold>D</bold><italic><tp:taxon-name><tp:taxon-name-part taxon-name-part-type="genus" reg="Agabus">A.</tp:taxon-name-part> <tp:taxon-name-part taxon-name-part-type="species" reg="raffrayi">raffrayi</tp:taxon-name-part></tp:taxon-name></italic>. White arrows indicate hypomeron.</p></caption><graphic xmlns:xlink="http://www.w3.org/1999/xlink" xlink:href="zookeys-963-045-g010.jpg" position="float" orientation="portrait" xlink:type="simple" id="oo_444407.jpg"><uri content-type="original_file" xlink:type="simple">https://binary.pensoft.net/fig/444407</uri></graphic></fig><fig id="F11" position="float" orientation="portrait"><object-id xmlns:xlink="http://www.w3.org/1999/xlink" content-type="doi" xlink:type="simple">10.3897/zookeys.963.53470.figure11</object-id><object-id xmlns:xlink="http://www.w3.org/1999/xlink" content-type="arpha" xlink:type="simple">7E7F5937-DF5D-5E3A-82F3-5EAB585A68F6</object-id><label>Figure 11.</label><caption><p><italic><tp:taxon-name><tp:taxon-name-part taxon-name-part-type="genus" reg="Agabus">Agabus</tp:taxon-name-part></tp:taxon-name></italic> spp., habitus of males in dorsal view <bold>A, F</bold><italic><tp:taxon-name><tp:taxon-name-part taxon-name-part-type="genus" reg="Agabus">A.</tp:taxon-name-part> <tp:taxon-name-part taxon-name-part-type="species" reg="sjostedti">sjostedti</tp:taxon-name-part></tp:taxon-name></italic><bold>B, G</bold><italic><tp:taxon-name><tp:taxon-name-part taxon-name-part-type="genus" reg="Agabus">A.</tp:taxon-name-part> <tp:taxon-name-part taxon-name-part-type="species" reg="dytiscoides">dytiscoides</tp:taxon-name-part></tp:taxon-name></italic>; <bold>C, H</bold><italic><tp:taxon-name><tp:taxon-name-part taxon-name-part-type="genus" reg="Agabus">A.</tp:taxon-name-part> <tp:taxon-name-part taxon-name-part-type="species" reg="ruwenzoricus">ruwenzoricus</tp:taxon-name-part></tp:taxon-name></italic><bold>D, I</bold><italic><tp:taxon-name><tp:taxon-name-part taxon-name-part-type="genus" reg="Agabus">A.</tp:taxon-name-part> <tp:taxon-name-part taxon-name-part-type="species" reg="raffrayi">raffrayi</tp:taxon-name-part></tp:taxon-name></italic><bold>E, J</bold><italic><tp:taxon-name><tp:taxon-name-part taxon-name-part-type="genus" reg="Agabus">A.</tp:taxon-name-part> <tp:taxon-name-part taxon-name-part-type="species" reg="pallidus">pallidus</tp:taxon-name-part></tp:taxon-name></italic><bold>K, O</bold><italic><tp:taxon-name><tp:taxon-name-part taxon-name-part-type="genus" reg="Agabus">A.</tp:taxon-name-part> <tp:taxon-name-part taxon-name-part-type="species" reg="anguluverpus">anguluverpus</tp:taxon-name-part></tp:taxon-name></italic> sp. nov. <bold>L, P</bold><italic><tp:taxon-name><tp:taxon-name-part taxon-name-part-type="genus" reg="Agabus">A.</tp:taxon-name-part> <tp:taxon-name-part taxon-name-part-type="species" reg="austellus">austellus</tp:taxon-name-part></tp:taxon-name></italic> sp. nov. <bold>M, Q</bold><italic><tp:taxon-name><tp:taxon-name-part taxon-name-part-type="genus" reg="Agabus">A.</tp:taxon-name-part> <tp:taxon-name-part taxon-name-part-type="species" reg="riberae">riberae</tp:taxon-name-part></tp:taxon-name></italic> sp. nov. <bold>N, R</bold><italic><tp:taxon-name><tp:taxon-name-part taxon-name-part-type="genus" reg="Agabus">A.</tp:taxon-name-part> <tp:taxon-name-part taxon-name-part-type="species" reg="agulhas">agulhas</tp:taxon-name-part></tp:taxon-name></italic> sp. nov.</p></caption><graphic xmlns:xlink="http://www.w3.org/1999/xlink" xlink:href="zookeys-963-045-g011.jpg" position="float" orientation="portrait" xlink:type="simple" id="oo_444408.jpg"><uri content-type="original_file" xlink:type="simple">https://binary.pensoft.net/fig/444408</uri></graphic></fig><fig id="F12" position="float" orientation="portrait"><object-id xmlns:xlink="http://www.w3.org/1999/xlink" content-type="doi" xlink:type="simple">10.3897/zookeys.963.53470.figure12</object-id><object-id xmlns:xlink="http://www.w3.org/1999/xlink" content-type="arpha" xlink:type="simple">162767B3-0343-5DB7-80D1-5B52504B25EC</object-id><label>Figure 12.</label><caption><p>The ratio between width of the metacoxal plate and metasternal wing (<abbrev xmlns:xlink="http://www.w3.org/1999/xlink" xlink:title="Width of metacoxal plate" id="ABBRID0EPKAI" xlink:type="simple">WC</abbrev>/<abbrev xmlns:xlink="http://www.w3.org/1999/xlink" xlink:title="Width of metasternal wing" id="ABBRID0ETKAI" xlink:type="simple">WS</abbrev>) in the <italic><tp:taxon-name><tp:taxon-name-part taxon-name-part-type="genus" reg="Agabus">A.</tp:taxon-name-part> <tp:taxon-name-part taxon-name-part-type="species" reg="raffrayi">raffrayi</tp:taxon-name-part></tp:taxon-name></italic> group (incl. specimens of both sexes). Thick black line inside boxes represents medians, left and right box borders 25<sup>th</sup> (Q1) and 75<sup>th</sup> (Q3) percentiles respectively. Whiskers were calculated with the boxplot.stats function in R using the default coefficient value of 1.5 (drawn to the highest and lowest value within 1.5*IQD (Inter Quartile Distance = Q3-Q1) away from the 75<sup>th</sup> and 25<sup>th</sup> percentiles respectively). Note that this character fully separates <italic><tp:taxon-name><tp:taxon-name-part taxon-name-part-type="genus" reg="Agabus">A.</tp:taxon-name-part> <tp:taxon-name-part taxon-name-part-type="species" reg="raffrayi">raffrayi</tp:taxon-name-part></tp:taxon-name></italic> from <italic><tp:taxon-name><tp:taxon-name-part taxon-name-part-type="genus" reg="Agabus">A.</tp:taxon-name-part> <tp:taxon-name-part taxon-name-part-type="species" reg="pallidus">pallidus</tp:taxon-name-part></tp:taxon-name></italic>.</p></caption><graphic xmlns:xlink="http://www.w3.org/1999/xlink" xlink:href="zookeys-963-045-g012.jpg" position="float" orientation="portrait" xlink:type="simple" id="oo_444409.jpg"><uri content-type="original_file" xlink:type="simple">https://binary.pensoft.net/fig/444409</uri></graphic></fig><fig id="F13" position="float" orientation="portrait"><object-id xmlns:xlink="http://www.w3.org/1999/xlink" content-type="doi" xlink:type="simple">10.3897/zookeys.963.53470.figure13</object-id><object-id xmlns:xlink="http://www.w3.org/1999/xlink" content-type="arpha" xlink:type="simple">44B16777-3245-58C9-94FF-60A43CEE7FB2</object-id><label>Figure 13.</label><caption><p>The ratio between pronotal width and interocular distance in males of the <italic><tp:taxon-name><tp:taxon-name-part taxon-name-part-type="genus" reg="Agabus">Agabus</tp:taxon-name-part> <tp:taxon-name-part taxon-name-part-type="species" reg="raffrayi">raffrayi</tp:taxon-name-part></tp:taxon-name></italic> group. Symbols as in Fig. <xref ref-type="fig" rid="F12">12</xref>. Note the very narrow pronotum of <italic><tp:taxon-name><tp:taxon-name-part taxon-name-part-type="genus" reg="Agabus">A.</tp:taxon-name-part> <tp:taxon-name-part taxon-name-part-type="species" reg="dytiscoides">dytiscoides</tp:taxon-name-part></tp:taxon-name></italic>, a distinguishing feature of this species.</p></caption><graphic xmlns:xlink="http://www.w3.org/1999/xlink" xlink:href="zookeys-963-045-g013.jpg" position="float" orientation="portrait" xlink:type="simple" id="oo_444410.jpg"><uri content-type="original_file" xlink:type="simple">https://binary.pensoft.net/fig/444410</uri></graphic></fig><fig id="F14" position="float" orientation="portrait"><object-id xmlns:xlink="http://www.w3.org/1999/xlink" content-type="doi" xlink:type="simple">10.3897/zookeys.963.53470.figure14</object-id><object-id xmlns:xlink="http://www.w3.org/1999/xlink" content-type="arpha" xlink:type="simple">6D896817-BBCB-5121-8390-3164BAE3DC2E</object-id><label>Figure 14.</label><caption><p>The ratio between length of protarsal claw and length of protarsomere 4 in males of the <italic><tp:taxon-name><tp:taxon-name-part taxon-name-part-type="genus" reg="Agabus">Agabus</tp:taxon-name-part> <tp:taxon-name-part taxon-name-part-type="species" reg="raffrayi">raffrayi</tp:taxon-name-part></tp:taxon-name></italic> group. Symbols as in Fig. <xref ref-type="fig" rid="F12">12</xref>. Note the short claws of <italic><tp:taxon-name><tp:taxon-name-part taxon-name-part-type="genus" reg="Agabus">A.</tp:taxon-name-part> <tp:taxon-name-part taxon-name-part-type="species" reg="sjostedti">sjostedti</tp:taxon-name-part></tp:taxon-name></italic> and <italic><tp:taxon-name><tp:taxon-name-part taxon-name-part-type="genus" reg="Agabus">A.</tp:taxon-name-part> <tp:taxon-name-part taxon-name-part-type="species" reg="dytiscoides">dytiscoides</tp:taxon-name-part></tp:taxon-name></italic>.</p></caption><graphic xmlns:xlink="http://www.w3.org/1999/xlink" xlink:href="zookeys-963-045-g014.jpg" position="float" orientation="portrait" xlink:type="simple" id="oo_444411.jpg"><uri content-type="original_file" xlink:type="simple">https://binary.pensoft.net/fig/444411</uri></graphic></fig><table-wrap id="T1" position="float" orientation="portrait"><label>Table 1.</label><caption><p>Morphological characters in the <italic><tp:taxon-name><tp:taxon-name-part taxon-name-part-type="genus" reg="Agabus">Agabus</tp:taxon-name-part> <tp:taxon-name-part taxon-name-part-type="species" reg="raffrayi">raffrayi</tp:taxon-name-part></tp:taxon-name></italic> group. <abbrev xmlns:xlink="http://www.w3.org/1999/xlink" xlink:title="Width of metacoxal plate" id="ABBRID0E1XAG" xlink:type="simple">WC</abbrev>/<abbrev xmlns:xlink="http://www.w3.org/1999/xlink" xlink:title="Width of metasternal wing" id="ABBRID0E5XAG" xlink:type="simple">WS</abbrev> = width of metacoxal plate /width of metasternal wing, <abbrev xmlns:xlink="http://www.w3.org/1999/xlink" xlink:title="width of pronotum" id="ABBRID0ECYAG" xlink:type="simple">PW</abbrev>/<abbrev xmlns:xlink="http://www.w3.org/1999/xlink" xlink:title="interocular distance" id="ABBRID0EGYAG" xlink:type="simple">ID</abbrev> = width of pronotum/interocular distance, <abbrev xmlns:xlink="http://www.w3.org/1999/xlink" xlink:title="total body length" id="ABBRID0EKYAG" xlink:type="simple">TL</abbrev> = total body length, N = number of specimens, Min = minimum value, Max = maximum value, <abbrev xmlns:xlink="http://www.w3.org/1999/xlink" xlink:title="standard deviation" id="ABBRID0EOYAG" xlink:type="simple">SD</abbrev> = standard deviation, <abbrev xmlns:xlink="http://www.w3.org/1999/xlink" xlink:title="not applicable" id="ABBRID0ESYAG" xlink:type="simple">NA</abbrev> = not applicable.</p></caption><table id="TID0EWLBG" rules="all"><tbody><tr><th rowspan="2" colspan="1">Species</th><th rowspan="2" colspan="1">Sex</th><th rowspan="1" colspan="5"><abbrev xmlns:xlink="http://www.w3.org/1999/xlink" xlink:title="Width of metacoxal plate" id="ABBRID0EFZAG" xlink:type="simple">WC</abbrev>/<abbrev xmlns:xlink="http://www.w3.org/1999/xlink" xlink:title="Width of metasternal wing" id="ABBRID0EJZAG" xlink:type="simple">WS</abbrev></th><th rowspan="1" colspan="5"><abbrev xmlns:xlink="http://www.w3.org/1999/xlink" xlink:title="width of pronotum" id="ABBRID0EQZAG" xlink:type="simple">PW</abbrev>/<abbrev xmlns:xlink="http://www.w3.org/1999/xlink" xlink:title="interocular distance" id="ABBRID0EUZAG" xlink:type="simple">ID</abbrev></th><th rowspan="1" colspan="5">
                      <abbrev xmlns:xlink="http://www.w3.org/1999/xlink" xlink:title="total body length" id="ABBRID0E2ZAG" xlink:type="simple">TL</abbrev>
                    </th></tr><tr><th rowspan="1" colspan="1">N</th><th rowspan="1" colspan="1">Min</th><th rowspan="1" colspan="1">Max</th><th rowspan="1" colspan="1">Mean</th><th rowspan="1" colspan="1">
                      <abbrev xmlns:xlink="http://www.w3.org/1999/xlink" xlink:title="standard deviation" id="ABBRID0EQ1AG" xlink:type="simple">SD</abbrev>
                    </th><th rowspan="1" colspan="1">N</th><th rowspan="1" colspan="1">Min</th><th rowspan="1" colspan="1">Max</th><th rowspan="1" colspan="1">Mean</th><th rowspan="1" colspan="1">
                      <abbrev xmlns:xlink="http://www.w3.org/1999/xlink" xlink:title="standard deviation" id="ABBRID0EE2AG" xlink:type="simple">SD</abbrev>
                    </th><th rowspan="1" colspan="1">N</th><th rowspan="1" colspan="1">Min</th><th rowspan="1" colspan="1">Max</th><th rowspan="1" colspan="1">Mean</th><th rowspan="1" colspan="1">
                      <abbrev xmlns:xlink="http://www.w3.org/1999/xlink" xlink:title="standard deviation" id="ABBRID0EY2AG" xlink:type="simple">SD</abbrev>
                    </th></tr><tr><td rowspan="2" colspan="1">
                      <italic><tp:taxon-name><tp:taxon-name-part taxon-name-part-type="genus" reg="Agabus">A.</tp:taxon-name-part> <tp:taxon-name-part taxon-name-part-type="species" reg="sjostedti">sjostedti</tp:taxon-name-part></tp:taxon-name></italic>
                    </td><td rowspan="1" colspan="1">♀</td><td rowspan="1" colspan="1">2</td><td rowspan="1" colspan="1">3.60</td><td rowspan="1" colspan="1">3.69</td><td rowspan="1" colspan="1">3.64</td><td rowspan="1" colspan="1">0.06</td><td rowspan="1" colspan="1">2</td><td rowspan="1" colspan="1">2.05</td><td rowspan="1" colspan="1">2.10</td><td rowspan="1" colspan="1">2.07</td><td rowspan="1" colspan="1">0.04</td><td rowspan="1" colspan="1">2</td><td rowspan="1" colspan="1">8.08</td><td rowspan="1" colspan="1">8.24</td><td rowspan="1" colspan="1">8.16</td><td rowspan="1" colspan="1">0.11</td></tr><tr><td rowspan="1" colspan="1">♂</td><td rowspan="1" colspan="1">4</td><td rowspan="1" colspan="1">3.29</td><td rowspan="1" colspan="1">3.65</td><td rowspan="1" colspan="1">3.55</td><td rowspan="1" colspan="1">0.17</td><td rowspan="1" colspan="1">4</td><td rowspan="1" colspan="1">2.07</td><td rowspan="1" colspan="1">2.24</td><td rowspan="1" colspan="1">2.13</td><td rowspan="1" colspan="1">0.08</td><td rowspan="1" colspan="1">4</td><td rowspan="1" colspan="1">8.40</td><td rowspan="1" colspan="1">9.12</td><td rowspan="1" colspan="1">8.70</td><td rowspan="1" colspan="1">0.31</td></tr><tr><td rowspan="2" colspan="1">
                      <italic><tp:taxon-name><tp:taxon-name-part taxon-name-part-type="genus" reg="Agabus">A.</tp:taxon-name-part> <tp:taxon-name-part taxon-name-part-type="species" reg="dytiscoides">dytiscoides</tp:taxon-name-part></tp:taxon-name></italic>
                    </td><td rowspan="1" colspan="1">♀</td><td rowspan="1" colspan="1">2</td><td rowspan="1" colspan="1">3.00</td><td rowspan="1" colspan="1">3.27</td><td rowspan="1" colspan="1">3.13</td><td rowspan="1" colspan="1">0.19</td><td rowspan="1" colspan="1">2</td><td rowspan="1" colspan="1">1.93</td><td rowspan="1" colspan="1">1.93</td><td rowspan="1" colspan="1">1.93</td><td rowspan="1" colspan="1">0.00</td><td rowspan="1" colspan="1">2</td><td rowspan="1" colspan="1">7.36</td><td rowspan="1" colspan="1">7.60</td><td rowspan="1" colspan="1">7.48</td><td rowspan="1" colspan="1">0.17</td></tr><tr><td rowspan="1" colspan="1">♂</td><td rowspan="1" colspan="1">5</td><td rowspan="1" colspan="1">2.88</td><td rowspan="1" colspan="1">3.40</td><td rowspan="1" colspan="1">3.14</td><td rowspan="1" colspan="1">0.22</td><td rowspan="1" colspan="1">5</td><td rowspan="1" colspan="1">1.93</td><td rowspan="1" colspan="1">1.98</td><td rowspan="1" colspan="1">1.96</td><td rowspan="1" colspan="1">0.02</td><td rowspan="1" colspan="1">5</td><td rowspan="1" colspan="1">7.36</td><td rowspan="1" colspan="1">7.76</td><td rowspan="1" colspan="1">7.55</td><td rowspan="1" colspan="1">0.18</td></tr><tr><td rowspan="2" colspan="1"><italic><tp:taxon-name><tp:taxon-name-part taxon-name-part-type="genus" reg="Agabus">A.</tp:taxon-name-part> <tp:taxon-name-part taxon-name-part-type="species" reg="anguluverpus">anguluverpus</tp:taxon-name-part></tp:taxon-name></italic> sp. nov.</td><td rowspan="1" colspan="1">♀</td><td rowspan="1" colspan="1">1</td><td rowspan="1" colspan="1">3.47</td><td rowspan="1" colspan="1">3.47</td><td rowspan="1" colspan="1">3.47</td><td rowspan="1" colspan="1">
                      <abbrev xmlns:xlink="http://www.w3.org/1999/xlink" xlink:title="not applicable" id="ABBRID0EBEBG" xlink:type="simple">NA</abbrev>
                    </td><td rowspan="1" colspan="1">1</td><td rowspan="1" colspan="1">2.10</td><td rowspan="1" colspan="1">2.10</td><td rowspan="1" colspan="1">2.10</td><td rowspan="1" colspan="1">
                      <abbrev xmlns:xlink="http://www.w3.org/1999/xlink" xlink:title="not applicable" id="ABBRID0EVEBG" xlink:type="simple">NA</abbrev>
                    </td><td rowspan="1" colspan="1">1</td><td rowspan="1" colspan="1">7.52</td><td rowspan="1" colspan="1">7.52</td><td rowspan="1" colspan="1">7.52</td><td rowspan="1" colspan="1">
                      <abbrev xmlns:xlink="http://www.w3.org/1999/xlink" xlink:title="not applicable" id="ABBRID0EJFBG" xlink:type="simple">NA</abbrev>
                    </td></tr><tr><td rowspan="1" colspan="1">♂</td><td rowspan="1" colspan="1">2</td><td rowspan="1" colspan="1">3.19</td><td rowspan="1" colspan="1">3.53</td><td rowspan="1" colspan="1">3.36</td><td rowspan="1" colspan="1">0.25</td><td rowspan="1" colspan="1">2</td><td rowspan="1" colspan="1">2.05</td><td rowspan="1" colspan="1">2.15</td><td rowspan="1" colspan="1">2.10</td><td rowspan="1" colspan="1">0.07</td><td rowspan="1" colspan="1">2</td><td rowspan="1" colspan="1">7.36</td><td rowspan="1" colspan="1">7.44</td><td rowspan="1" colspan="1">7.40</td><td rowspan="1" colspan="1">0.06</td></tr><tr><td rowspan="2" colspan="1"><italic><tp:taxon-name><tp:taxon-name-part taxon-name-part-type="genus" reg="Agabus">A.</tp:taxon-name-part> <tp:taxon-name-part taxon-name-part-type="species" reg="austellus">austellus</tp:taxon-name-part></tp:taxon-name></italic> sp. nov.</td><td rowspan="1" colspan="1">♀</td><td rowspan="1" colspan="1">17</td><td rowspan="1" colspan="1">3.11</td><td rowspan="1" colspan="1">4.15</td><td rowspan="1" colspan="1">3.55</td><td rowspan="1" colspan="1">0.23</td><td rowspan="1" colspan="1">17</td><td rowspan="1" colspan="1">2.12</td><td rowspan="1" colspan="1">2.30</td><td rowspan="1" colspan="1">2.22</td><td rowspan="1" colspan="1">0.05</td><td rowspan="1" colspan="1">17</td><td rowspan="1" colspan="1">6.80</td><td rowspan="1" colspan="1">8.16</td><td rowspan="1" colspan="1">7.53</td><td rowspan="1" colspan="1">0.40</td></tr><tr><td rowspan="1" colspan="1">♂</td><td rowspan="1" colspan="1">27</td><td rowspan="1" colspan="1">3.17</td><td rowspan="1" colspan="1">4.0</td><td rowspan="1" colspan="1">3.52</td><td rowspan="1" colspan="1">0.25</td><td rowspan="1" colspan="1">27</td><td rowspan="1" colspan="1">2.12</td><td rowspan="1" colspan="1">2.49</td><td rowspan="1" colspan="1">2.28</td><td rowspan="1" colspan="1">0.08</td><td rowspan="1" colspan="1">27</td><td rowspan="1" colspan="1">7.04</td><td rowspan="1" colspan="1">8.40</td><td rowspan="1" colspan="1">7.67</td><td rowspan="1" colspan="1">0.36</td></tr><tr><td rowspan="2" colspan="1">
                      <italic><tp:taxon-name><tp:taxon-name-part taxon-name-part-type="genus" reg="Agabus">A.</tp:taxon-name-part> <tp:taxon-name-part taxon-name-part-type="species" reg="ruwenzoricus">ruwenzoricus</tp:taxon-name-part></tp:taxon-name></italic>
                    </td><td rowspan="1" colspan="1">♀</td><td rowspan="1" colspan="1">9</td><td rowspan="1" colspan="1">2.90</td><td rowspan="1" colspan="1">3.41</td><td rowspan="1" colspan="1">3.16</td><td rowspan="1" colspan="1">0.19</td><td rowspan="1" colspan="1">9</td><td rowspan="1" colspan="1">2.05</td><td rowspan="1" colspan="1">2.33</td><td rowspan="1" colspan="1">2.19</td><td rowspan="1" colspan="1">0.10</td><td rowspan="1" colspan="1">9</td><td rowspan="1" colspan="1">7.36</td><td rowspan="1" colspan="1">8.08</td><td rowspan="1" colspan="1">7.67</td><td rowspan="1" colspan="1">0.21</td></tr><tr><td rowspan="1" colspan="1">♂</td><td rowspan="1" colspan="1">17</td><td rowspan="1" colspan="1">2.73</td><td rowspan="1" colspan="1">3.63</td><td rowspan="1" colspan="1">3.05</td><td rowspan="1" colspan="1">0.28</td><td rowspan="1" colspan="1">17</td><td rowspan="1" colspan="1">2.09</td><td rowspan="1" colspan="1">2.33</td><td rowspan="1" colspan="1">2.24</td><td rowspan="1" colspan="1">0.07</td><td rowspan="1" colspan="1">17</td><td rowspan="1" colspan="1">7.52</td><td rowspan="1" colspan="1">8.08</td><td rowspan="1" colspan="1">7.86</td><td rowspan="1" colspan="1">0.20</td></tr><tr><td rowspan="2" colspan="1">
                      <italic><tp:taxon-name><tp:taxon-name-part taxon-name-part-type="genus" reg="Agabus">A.</tp:taxon-name-part> <tp:taxon-name-part taxon-name-part-type="species" reg="raffrayi">raffrayi</tp:taxon-name-part></tp:taxon-name></italic>
                    </td><td rowspan="1" colspan="1">♀</td><td rowspan="1" colspan="1">5</td><td rowspan="1" colspan="1">2.11</td><td rowspan="1" colspan="1">2.84</td><td rowspan="1" colspan="1">2.58</td><td rowspan="1" colspan="1">0.28</td><td rowspan="1" colspan="1">5</td><td rowspan="1" colspan="1">2.16</td><td rowspan="1" colspan="1">2.33</td><td rowspan="1" colspan="1">2.25</td><td rowspan="1" colspan="1">0.06</td><td rowspan="1" colspan="1">5</td><td rowspan="1" colspan="1">6.96</td><td rowspan="1" colspan="1">8.16</td><td rowspan="1" colspan="1">7.70</td><td rowspan="1" colspan="1">0.45</td></tr><tr><td rowspan="1" colspan="1">♂</td><td rowspan="1" colspan="1">7</td><td rowspan="1" colspan="1">2.46</td><td rowspan="1" colspan="1">2.71</td><td rowspan="1" colspan="1">2.61</td><td rowspan="1" colspan="1">0.10</td><td rowspan="1" colspan="1">7</td><td rowspan="1" colspan="1">2.25</td><td rowspan="1" colspan="1">2.29</td><td rowspan="1" colspan="1">2.27</td><td rowspan="1" colspan="1">0.01</td><td rowspan="1" colspan="1">7</td><td rowspan="1" colspan="1">7.52</td><td rowspan="1" colspan="1">8.24</td><td rowspan="1" colspan="1">7.82</td><td rowspan="1" colspan="1">0.31</td></tr><tr><td rowspan="2" colspan="1">
                      <italic><tp:taxon-name><tp:taxon-name-part taxon-name-part-type="genus" reg="Agabus">A.</tp:taxon-name-part> <tp:taxon-name-part taxon-name-part-type="species" reg="pallidus">pallidus</tp:taxon-name-part></tp:taxon-name></italic>
                    </td><td rowspan="1" colspan="1">♀</td><td rowspan="1" colspan="1">6</td><td rowspan="1" colspan="1">3.06</td><td rowspan="1" colspan="1">3.53</td><td rowspan="1" colspan="1">3.29</td><td rowspan="1" colspan="1">0.16</td><td rowspan="1" colspan="1">6</td><td rowspan="1" colspan="1">2.15</td><td rowspan="1" colspan="1">2.29</td><td rowspan="1" colspan="1">2.22</td><td rowspan="1" colspan="1">0.05</td><td rowspan="1" colspan="1">6</td><td rowspan="1" colspan="1">7.52</td><td rowspan="1" colspan="1">8.08</td><td rowspan="1" colspan="1">7.79</td><td rowspan="1" colspan="1">0.25</td></tr><tr><td rowspan="1" colspan="1">♂</td><td rowspan="1" colspan="1">5</td><td rowspan="1" colspan="1">3.05</td><td rowspan="1" colspan="1">3.81</td><td rowspan="1" colspan="1">3.39</td><td rowspan="1" colspan="1">0.27</td><td rowspan="1" colspan="1">5</td><td rowspan="1" colspan="1">2.30</td><td rowspan="1" colspan="1">2.45</td><td rowspan="1" colspan="1">2.34</td><td rowspan="1" colspan="1">0.06</td><td rowspan="1" colspan="1">5</td><td rowspan="1" colspan="1">7.92</td><td rowspan="1" colspan="1">8.40</td><td rowspan="1" colspan="1">8.14</td><td rowspan="1" colspan="1">0.18</td></tr><tr><td rowspan="2" colspan="1"><italic><tp:taxon-name><tp:taxon-name-part taxon-name-part-type="genus" reg="Agabus">A.</tp:taxon-name-part> <tp:taxon-name-part taxon-name-part-type="species" reg="riberae">riberae</tp:taxon-name-part></tp:taxon-name></italic> sp. nov.</td><td rowspan="1" colspan="1">♀</td><td rowspan="1" colspan="1">6</td><td rowspan="1" colspan="1">3.00</td><td rowspan="1" colspan="1">3.17</td><td rowspan="1" colspan="1">3.05</td><td rowspan="1" colspan="1">0.07</td><td rowspan="1" colspan="1">6</td><td rowspan="1" colspan="1">2.24</td><td rowspan="1" colspan="1">2.33</td><td rowspan="1" colspan="1">2.27</td><td rowspan="1" colspan="1">0.03</td><td rowspan="1" colspan="1">6</td><td rowspan="1" colspan="1">7.21</td><td rowspan="1" colspan="1">8.08</td><td rowspan="1" colspan="1">7.70</td><td rowspan="1" colspan="1">0.35</td></tr><tr><td rowspan="1" colspan="1">♂</td><td rowspan="1" colspan="1">16</td><td rowspan="1" colspan="1">2.65</td><td rowspan="1" colspan="1">3.53</td><td rowspan="1" colspan="1">2.91</td><td rowspan="1" colspan="1">0.19</td><td rowspan="1" colspan="1">16</td><td rowspan="1" colspan="1">2.21</td><td rowspan="1" colspan="1">2.37</td><td rowspan="1" colspan="1">2.28</td><td rowspan="1" colspan="1">0.05</td><td rowspan="1" colspan="1">16</td><td rowspan="1" colspan="1">7.21</td><td rowspan="1" colspan="1">8.24</td><td rowspan="1" colspan="1">7.83</td><td rowspan="1" colspan="1">0.29</td></tr><tr><td rowspan="2" colspan="1"><italic><tp:taxon-name><tp:taxon-name-part taxon-name-part-type="genus" reg="Agabus">A.</tp:taxon-name-part> <tp:taxon-name-part taxon-name-part-type="species" reg="agulhas">agulhas</tp:taxon-name-part></tp:taxon-name></italic> sp. nov.</td><td rowspan="1" colspan="1">♀</td><td rowspan="1" colspan="1">2</td><td rowspan="1" colspan="1">3.67</td><td rowspan="1" colspan="1">3.75</td><td rowspan="1" colspan="1">3.71</td><td rowspan="1" colspan="1">0.06</td><td rowspan="1" colspan="1">2</td><td rowspan="1" colspan="1">2.15</td><td rowspan="1" colspan="1">2.18</td><td rowspan="1" colspan="1">2.16</td><td rowspan="1" colspan="1">0.02</td><td rowspan="1" colspan="1">2</td><td rowspan="1" colspan="1">7.94</td><td rowspan="1" colspan="1">7.94</td><td rowspan="1" colspan="1">7.94</td><td rowspan="1" colspan="1">0</td></tr><tr><td rowspan="1" colspan="1">♂</td><td rowspan="1" colspan="1">4</td><td rowspan="1" colspan="1">3.67</td><td rowspan="1" colspan="1">4.54</td><td rowspan="1" colspan="1">4.01</td><td rowspan="1" colspan="1">0.38</td><td rowspan="1" colspan="1">4</td><td rowspan="1" colspan="1">2.10</td><td rowspan="1" colspan="1">2.24</td><td rowspan="1" colspan="1">2.17</td><td rowspan="1" colspan="1">0.06</td><td rowspan="1" colspan="1">4</td><td rowspan="1" colspan="1">7.60</td><td rowspan="1" colspan="1">8.00</td><td rowspan="1" colspan="1">7.86</td><td rowspan="1" colspan="1">0.19</td></tr></tbody></table></table-wrap><table-wrap id="T2" position="float" orientation="portrait"><label>Table 2.</label><caption><p>Morphological characters in the <italic><tp:taxon-name><tp:taxon-name-part taxon-name-part-type="genus" reg="Agabus">Agabus</tp:taxon-name-part> <tp:taxon-name-part taxon-name-part-type="species" reg="raffrayi">raffrayi</tp:taxon-name-part></tp:taxon-name></italic> group. <abbrev xmlns:xlink="http://www.w3.org/1999/xlink" xlink:title="length of metatarsomere 2" id="ABBRID0EVPAI" xlink:type="simple">MT2L</abbrev>/<abbrev xmlns:xlink="http://www.w3.org/1999/xlink" xlink:title="width of metatarsomere 2" id="ABBRID0EZPAI" xlink:type="simple">MT2W</abbrev> = length/width of metatarsomere 2, <abbrev xmlns:xlink="http://www.w3.org/1999/xlink" xlink:title="length metatarsomere 5" id="ABBRID0E4PAI" xlink:type="simple">MT5L</abbrev>/<abbrev xmlns:xlink="http://www.w3.org/1999/xlink" xlink:title="width of metatarsomere 5" id="ABBRID0EBQAI" xlink:type="simple">MT5W</abbrev> = length/width of metatarsomere 5, <abbrev xmlns:xlink="http://www.w3.org/1999/xlink" xlink:title="length of protarsal claw" id="ABBRID0EFQAI" xlink:type="simple">CL</abbrev>/<abbrev xmlns:xlink="http://www.w3.org/1999/xlink" xlink:title="length of protarsomere 4" id="ABBRID0EJQAI" xlink:type="simple">PT4L</abbrev> = length of protarsal claw/length of protarsomere 4, N = number of specimens, Min = minimum value, Max = maximum value, <abbrev xmlns:xlink="http://www.w3.org/1999/xlink" xlink:title="standard deviation" id="ABBRID0ENQAI" xlink:type="simple">SD</abbrev> = standard deviation, <abbrev xmlns:xlink="http://www.w3.org/1999/xlink" xlink:title="not applicable" id="ABBRID0ERQAI" xlink:type="simple">NA</abbrev> = not applicable.</p></caption><table id="TID0E3XAI" rules="all"><tbody><tr><th rowspan="2" colspan="1">Species</th><th rowspan="2" colspan="1">Sex</th><th rowspan="1" colspan="5"><abbrev xmlns:xlink="http://www.w3.org/1999/xlink" xlink:title="length of metatarsomere 2" id="ABBRID0EERAI" xlink:type="simple">MT2L</abbrev>/<abbrev xmlns:xlink="http://www.w3.org/1999/xlink" xlink:title="width of metatarsomere 2" id="ABBRID0EIRAI" xlink:type="simple">MT2W</abbrev></th><th rowspan="1" colspan="5"><abbrev xmlns:xlink="http://www.w3.org/1999/xlink" xlink:title="length metatarsomere 5" id="ABBRID0EPRAI" xlink:type="simple">MT5L</abbrev>/<abbrev xmlns:xlink="http://www.w3.org/1999/xlink" xlink:title="width of metatarsomere 5" id="ABBRID0ETRAI" xlink:type="simple">MT5W</abbrev></th><th rowspan="1" colspan="5"><abbrev xmlns:xlink="http://www.w3.org/1999/xlink" xlink:title="length of protarsal claw" id="ABBRID0E1RAI" xlink:type="simple">CL</abbrev>/<abbrev xmlns:xlink="http://www.w3.org/1999/xlink" xlink:title="length of protarsomere 4" id="ABBRID0E5RAI" xlink:type="simple">PT4L</abbrev></th></tr><tr><th rowspan="1" colspan="1">N</th><th rowspan="1" colspan="1">Min</th><th rowspan="1" colspan="1">Max</th><th rowspan="1" colspan="1">Mean</th><th rowspan="1" colspan="1">
                      <abbrev xmlns:xlink="http://www.w3.org/1999/xlink" xlink:title="standard deviation" id="ABBRID0ESSAI" xlink:type="simple">SD</abbrev>
                    </th><th rowspan="1" colspan="1">N</th><th rowspan="1" colspan="1">Min</th><th rowspan="1" colspan="1">Max</th><th rowspan="1" colspan="1">Mean</th><th rowspan="1" colspan="1">
                      <abbrev xmlns:xlink="http://www.w3.org/1999/xlink" xlink:title="standard deviation" id="ABBRID0EGTAI" xlink:type="simple">SD</abbrev>
                    </th><th rowspan="1" colspan="1">N</th><th rowspan="1" colspan="1">Min</th><th rowspan="1" colspan="1">Max</th><th rowspan="1" colspan="1">Mean</th><th rowspan="1" colspan="1">
                      <abbrev xmlns:xlink="http://www.w3.org/1999/xlink" xlink:title="standard deviation" id="ABBRID0E1TAI" xlink:type="simple">SD</abbrev>
                    </th></tr><tr><td rowspan="2" colspan="1">
                      <italic><tp:taxon-name><tp:taxon-name-part taxon-name-part-type="genus" reg="Agabus">A.</tp:taxon-name-part> <tp:taxon-name-part taxon-name-part-type="species" reg="sjostedti">sjostedti</tp:taxon-name-part></tp:taxon-name></italic>
                    </td><td rowspan="1" colspan="1">♀</td><td rowspan="1" colspan="1">2</td><td rowspan="1" colspan="1">1.71</td><td rowspan="1" colspan="1">1.90</td><td rowspan="1" colspan="1">1.81</td><td rowspan="1" colspan="1">0.14</td><td rowspan="1" colspan="1">2</td><td rowspan="1" colspan="1">3.31</td><td rowspan="1" colspan="1">3.57</td><td rowspan="1" colspan="1">3.44</td><td rowspan="1" colspan="1">0.19</td><td rowspan="1" colspan="1">2</td><td rowspan="1" colspan="1">1.33</td><td rowspan="1" colspan="1">1.38</td><td rowspan="1" colspan="1">1.36</td><td rowspan="1" colspan="1">0.03</td></tr><tr><td rowspan="1" colspan="1">♂</td><td rowspan="1" colspan="1">4</td><td rowspan="1" colspan="1">1.68</td><td rowspan="1" colspan="1">1.92</td><td rowspan="1" colspan="1">1.80</td><td rowspan="1" colspan="1">0.10</td><td rowspan="1" colspan="1">4</td><td rowspan="1" colspan="1">3.12</td><td rowspan="1" colspan="1">3.67</td><td rowspan="1" colspan="1">3.39</td><td rowspan="1" colspan="1">0.22</td><td rowspan="1" colspan="1">4</td><td rowspan="1" colspan="1">1.3</td><td rowspan="1" colspan="1">1.39</td><td rowspan="1" colspan="1">1.35</td><td rowspan="1" colspan="1">0.04</td></tr><tr><td rowspan="2" colspan="1">
                      <italic><tp:taxon-name><tp:taxon-name-part taxon-name-part-type="genus" reg="Agabus">A.</tp:taxon-name-part> <tp:taxon-name-part taxon-name-part-type="species" reg="dytiscoides">dytiscoides</tp:taxon-name-part></tp:taxon-name></italic>
                    </td><td rowspan="1" colspan="1">♀</td><td rowspan="1" colspan="1">2</td><td rowspan="1" colspan="1">2.00</td><td rowspan="1" colspan="1">2.05</td><td rowspan="1" colspan="1">2.03</td><td rowspan="1" colspan="1">0.04</td><td rowspan="1" colspan="1">2</td><td rowspan="1" colspan="1">3.77</td><td rowspan="1" colspan="1">4.17</td><td rowspan="1" colspan="1">3.97</td><td rowspan="1" colspan="1">0.28</td><td rowspan="1" colspan="1">2</td><td rowspan="1" colspan="1">1.53</td><td rowspan="1" colspan="1">1.59</td><td rowspan="1" colspan="1">1.56</td><td rowspan="1" colspan="1">0.04</td></tr><tr><td rowspan="1" colspan="1">♂</td><td rowspan="1" colspan="1">5</td><td rowspan="1" colspan="1">1.81</td><td rowspan="1" colspan="1">2.00</td><td rowspan="1" colspan="1">1.91</td><td rowspan="1" colspan="1">0.07</td><td rowspan="1" colspan="1">5</td><td rowspan="1" colspan="1">3.69</td><td rowspan="1" colspan="1">4.17</td><td rowspan="1" colspan="1">4.02</td><td rowspan="1" colspan="1">0.19</td><td rowspan="1" colspan="1">5</td><td rowspan="1" colspan="1">1.26</td><td rowspan="1" colspan="1">1.47</td><td rowspan="1" colspan="1">1.35</td><td rowspan="1" colspan="1">0.10</td></tr><tr><td rowspan="2" colspan="1"><italic><tp:taxon-name><tp:taxon-name-part taxon-name-part-type="genus" reg="Agabus">A.</tp:taxon-name-part> <tp:taxon-name-part taxon-name-part-type="species" reg="anguluverpus">anguluverpus</tp:taxon-name-part></tp:taxon-name></italic> sp. nov.</td><td rowspan="1" colspan="1">♀</td><td rowspan="1" colspan="1">1</td><td rowspan="1" colspan="1">1.85</td><td rowspan="1" colspan="1">1.85</td><td rowspan="1" colspan="1">1.85</td><td rowspan="1" colspan="1">
                      <abbrev xmlns:xlink="http://www.w3.org/1999/xlink" xlink:title="not applicable" id="ABBRID0ED3AI" xlink:type="simple">NA</abbrev>
                    </td><td rowspan="1" colspan="1">1</td><td rowspan="1" colspan="1">3.07</td><td rowspan="1" colspan="1">3.07</td><td rowspan="1" colspan="1">3.07</td><td rowspan="1" colspan="1">
                      <abbrev xmlns:xlink="http://www.w3.org/1999/xlink" xlink:title="not applicable" id="ABBRID0EX3AI" xlink:type="simple">NA</abbrev>
                    </td><td rowspan="1" colspan="1">1</td><td rowspan="1" colspan="1">1.80</td><td rowspan="1" colspan="1">1.80</td><td rowspan="1" colspan="1">1.80</td><td rowspan="1" colspan="1">
                      <abbrev xmlns:xlink="http://www.w3.org/1999/xlink" xlink:title="not applicable" id="ABBRID0EL4AI" xlink:type="simple">NA</abbrev>
                    </td></tr><tr><td rowspan="1" colspan="1">♂</td><td rowspan="1" colspan="1">2</td><td rowspan="1" colspan="1">1.86</td><td rowspan="1" colspan="1">1.95</td><td rowspan="1" colspan="1">1.90</td><td rowspan="1" colspan="1">0.07</td><td rowspan="1" colspan="1">2</td><td rowspan="1" colspan="1">3.33</td><td rowspan="1" colspan="1">3.46</td><td rowspan="1" colspan="1">3.40</td><td rowspan="1" colspan="1">0.09</td><td rowspan="1" colspan="1">2</td><td rowspan="1" colspan="1">1.69</td><td rowspan="1" colspan="1">1.87</td><td rowspan="1" colspan="1">1.78</td><td rowspan="1" colspan="1">0.13</td></tr><tr><td rowspan="2" colspan="1"><italic><tp:taxon-name><tp:taxon-name-part taxon-name-part-type="genus" reg="Agabus">A.</tp:taxon-name-part> <tp:taxon-name-part taxon-name-part-type="species" reg="austellus">austellus</tp:taxon-name-part></tp:taxon-name></italic> sp. nov.</td><td rowspan="1" colspan="1">♀</td><td rowspan="1" colspan="1">17</td><td rowspan="1" colspan="1">1.38</td><td rowspan="1" colspan="1">1.84</td><td rowspan="1" colspan="1">1.57</td><td rowspan="1" colspan="1">0.14</td><td rowspan="1" colspan="1">17</td><td rowspan="1" colspan="1">2.46</td><td rowspan="1" colspan="1">3.55</td><td rowspan="1" colspan="1">2.88</td><td rowspan="1" colspan="1">0.25</td><td rowspan="1" colspan="1">17</td><td rowspan="1" colspan="1">1.44</td><td rowspan="1" colspan="1">2.00</td><td rowspan="1" colspan="1">1.77</td><td rowspan="1" colspan="1">0.14</td></tr><tr><td rowspan="1" colspan="1">♂</td><td rowspan="1" colspan="1">27</td><td rowspan="1" colspan="1">1.29</td><td rowspan="1" colspan="1">1.80</td><td rowspan="1" colspan="1">1.61</td><td rowspan="1" colspan="1">0.14</td><td rowspan="1" colspan="1">27</td><td rowspan="1" colspan="1">2.54</td><td rowspan="1" colspan="1">3.50</td><td rowspan="1" colspan="1">3.06</td><td rowspan="1" colspan="1">0.25</td><td rowspan="1" colspan="1">26</td><td rowspan="1" colspan="1">1.50</td><td rowspan="1" colspan="1">1.88</td><td rowspan="1" colspan="1">1.70</td><td rowspan="1" colspan="1">0.09</td></tr><tr><td rowspan="2" colspan="1">
                      <italic><tp:taxon-name><tp:taxon-name-part taxon-name-part-type="genus" reg="Agabus">A.</tp:taxon-name-part> <tp:taxon-name-part taxon-name-part-type="species" reg="ruwenzoricus">ruwenzoricus</tp:taxon-name-part></tp:taxon-name></italic>
                    </td><td rowspan="1" colspan="1">♀</td><td rowspan="1" colspan="1">9</td><td rowspan="1" colspan="1">1.40</td><td rowspan="1" colspan="1">1.67</td><td rowspan="1" colspan="1">1.49</td><td rowspan="1" colspan="1">0.08</td><td rowspan="1" colspan="1">8</td><td rowspan="1" colspan="1">2.46</td><td rowspan="1" colspan="1">3.09</td><td rowspan="1" colspan="1">2.76</td><td rowspan="1" colspan="1">0.23</td><td rowspan="1" colspan="1">9</td><td rowspan="1" colspan="1">1.43</td><td rowspan="1" colspan="1">1.73</td><td rowspan="1" colspan="1">1.64</td><td rowspan="1" colspan="1">0.09</td></tr><tr><td rowspan="1" colspan="1">♂</td><td rowspan="1" colspan="1">17</td><td rowspan="1" colspan="1">1.32</td><td rowspan="1" colspan="1">1.75</td><td rowspan="1" colspan="1">1.46</td><td rowspan="1" colspan="1">0.12</td><td rowspan="1" colspan="1">17</td><td rowspan="1" colspan="1">2.46</td><td rowspan="1" colspan="1">3.23</td><td rowspan="1" colspan="1">2.71</td><td rowspan="1" colspan="1">0.20</td><td rowspan="1" colspan="1">17</td><td rowspan="1" colspan="1">1.53</td><td rowspan="1" colspan="1">1.88</td><td rowspan="1" colspan="1">1.70</td><td rowspan="1" colspan="1">0.09</td></tr><tr><td rowspan="2" colspan="1">
                      <italic><tp:taxon-name><tp:taxon-name-part taxon-name-part-type="genus" reg="Agabus">A.</tp:taxon-name-part> <tp:taxon-name-part taxon-name-part-type="species" reg="raffrayi">raffrayi</tp:taxon-name-part></tp:taxon-name></italic>
                    </td><td rowspan="1" colspan="1">♀</td><td rowspan="1" colspan="1">5</td><td rowspan="1" colspan="1">1.31</td><td rowspan="1" colspan="1">1.43</td><td rowspan="1" colspan="1">1.37</td><td rowspan="1" colspan="1">0.05</td><td rowspan="1" colspan="1">5</td><td rowspan="1" colspan="1">2.50</td><td rowspan="1" colspan="1">2.67</td><td rowspan="1" colspan="1">2.59</td><td rowspan="1" colspan="1">0.09</td><td rowspan="1" colspan="1">5</td><td rowspan="1" colspan="1">1.46</td><td rowspan="1" colspan="1">1.93</td><td rowspan="1" colspan="1">1.69</td><td rowspan="1" colspan="1">0.18</td></tr><tr><td rowspan="1" colspan="1">♂</td><td rowspan="1" colspan="1">7</td><td rowspan="1" colspan="1">1.22</td><td rowspan="1" colspan="1">1.52</td><td rowspan="1" colspan="1">1.35</td><td rowspan="1" colspan="1">0.10</td><td rowspan="1" colspan="1">6</td><td rowspan="1" colspan="1">2.31</td><td rowspan="1" colspan="1">2.92</td><td rowspan="1" colspan="1">2.54</td><td rowspan="1" colspan="1">0.21</td><td rowspan="1" colspan="1">6</td><td rowspan="1" colspan="1">1.63</td><td rowspan="1" colspan="1">1.87</td><td rowspan="1" colspan="1">1.74</td><td rowspan="1" colspan="1">0.11</td></tr><tr><td rowspan="2" colspan="1">
                      <italic><tp:taxon-name><tp:taxon-name-part taxon-name-part-type="genus" reg="Agabus">A.</tp:taxon-name-part> <tp:taxon-name-part taxon-name-part-type="species" reg="pallidus">pallidus</tp:taxon-name-part></tp:taxon-name></italic>
                    </td><td rowspan="1" colspan="1">♀</td><td rowspan="1" colspan="1">6</td><td rowspan="1" colspan="1">1.30</td><td rowspan="1" colspan="1">1.50</td><td rowspan="1" colspan="1">1.37</td><td rowspan="1" colspan="1">0.09</td><td rowspan="1" colspan="1">6</td><td rowspan="1" colspan="1">2.46</td><td rowspan="1" colspan="1">2.92</td><td rowspan="1" colspan="1">2.65</td><td rowspan="1" colspan="1">0.17</td><td rowspan="1" colspan="1">6</td><td rowspan="1" colspan="1">1.67</td><td rowspan="1" colspan="1">1.86</td><td rowspan="1" colspan="1">1.77</td><td rowspan="1" colspan="1">0.07</td></tr><tr><td rowspan="1" colspan="1">♂</td><td rowspan="1" colspan="1">5</td><td rowspan="1" colspan="1">1.25</td><td rowspan="1" colspan="1">1.36</td><td rowspan="1" colspan="1">1.30</td><td rowspan="1" colspan="1">0.05</td><td rowspan="1" colspan="1">5</td><td rowspan="1" colspan="1">2.36</td><td rowspan="1" colspan="1">2.67</td><td rowspan="1" colspan="1">2.48</td><td rowspan="1" colspan="1">0.12</td><td rowspan="1" colspan="1">5</td><td rowspan="1" colspan="1">1.63</td><td rowspan="1" colspan="1">1.86</td><td rowspan="1" colspan="1">1.75</td><td rowspan="1" colspan="1">0.12</td></tr><tr><td rowspan="2" colspan="1"><italic><tp:taxon-name><tp:taxon-name-part taxon-name-part-type="genus" reg="Agabus">A.</tp:taxon-name-part> <tp:taxon-name-part taxon-name-part-type="species" reg="riberae">riberae</tp:taxon-name-part></tp:taxon-name></italic> sp. nov.</td><td rowspan="1" colspan="1">♀</td><td rowspan="1" colspan="1">6</td><td rowspan="1" colspan="1">1.67</td><td rowspan="1" colspan="1">1.76</td><td rowspan="1" colspan="1">1.71</td><td rowspan="1" colspan="1">0.04</td><td rowspan="1" colspan="1">6</td><td rowspan="1" colspan="1">2.93</td><td rowspan="1" colspan="1">3.31</td><td rowspan="1" colspan="1">3.12</td><td rowspan="1" colspan="1">0.15</td><td rowspan="1" colspan="1">6</td><td rowspan="1" colspan="1">1.53</td><td rowspan="1" colspan="1">1.68</td><td rowspan="1" colspan="1">1.62</td><td rowspan="1" colspan="1">0.07</td></tr><tr><td rowspan="1" colspan="1">♂</td><td rowspan="1" colspan="1">16</td><td rowspan="1" colspan="1">1.64</td><td rowspan="1" colspan="1">1.88</td><td rowspan="1" colspan="1">1.72</td><td rowspan="1" colspan="1">0.06</td><td rowspan="1" colspan="1">16</td><td rowspan="1" colspan="1">2.94</td><td rowspan="1" colspan="1">3.54</td><td rowspan="1" colspan="1">3.24</td><td rowspan="1" colspan="1">0.21</td><td rowspan="1" colspan="1">16</td><td rowspan="1" colspan="1">1.60</td><td rowspan="1" colspan="1">1.75</td><td rowspan="1" colspan="1">1.66</td><td rowspan="1" colspan="1">0.05</td></tr><tr><td rowspan="2" colspan="1"><italic><tp:taxon-name><tp:taxon-name-part taxon-name-part-type="genus" reg="Agabus">A.</tp:taxon-name-part> <tp:taxon-name-part taxon-name-part-type="species" reg="agulhas">agulhas</tp:taxon-name-part></tp:taxon-name></italic> sp. nov.</td><td rowspan="1" colspan="1">♀</td><td rowspan="1" colspan="1">2</td><td rowspan="1" colspan="1">1.48</td><td rowspan="1" colspan="1">1.52</td><td rowspan="1" colspan="1">1.50</td><td rowspan="1" colspan="1">0.03</td><td rowspan="1" colspan="1">2</td><td rowspan="1" colspan="1">2.64</td><td rowspan="1" colspan="1">2.71</td><td rowspan="1" colspan="1">2.68</td><td rowspan="1" colspan="1">0.05</td><td rowspan="1" colspan="1">2</td><td rowspan="1" colspan="1">1.78</td><td rowspan="1" colspan="1">1.88</td><td rowspan="1" colspan="1">1.83</td><td rowspan="1" colspan="1">0.07</td></tr><tr><td rowspan="1" colspan="1">♂</td><td rowspan="1" colspan="1">4</td><td rowspan="1" colspan="1">1.43</td><td rowspan="1" colspan="1">1.52</td><td rowspan="1" colspan="1">1.48</td><td rowspan="1" colspan="1">0.04</td><td rowspan="1" colspan="1">4</td><td rowspan="1" colspan="1">2.62</td><td rowspan="1" colspan="1">2.83</td><td rowspan="1" colspan="1">2.70</td><td rowspan="1" colspan="1">0.09</td><td rowspan="1" colspan="1">4</td><td rowspan="1" colspan="1">1.80</td><td rowspan="1" colspan="1">2.21</td><td rowspan="1" colspan="1">2.00</td><td rowspan="1" colspan="1">0.18</td></tr></tbody></table></table-wrap></tp:treatment-sec><ref-list><ref id="B22"><mixed-citation xmlns:xlink="http://www.w3.org/1999/xlink" xlink:type="simple"><person-group><name name-style="western"><surname>Régimbart</surname><given-names>M</given-names></name></person-group> (<year>1908</year>) <source>7. <tp:taxon-name><tp:taxon-name-part taxon-name-part-type="order">Coleoptera</tp:taxon-name-part></tp:taxon-name>. 1. <tp:taxon-name><tp:taxon-name-part taxon-name-part-type="family">Dytiscidae</tp:taxon-name-part></tp:taxon-name>, <tp:taxon-name><tp:taxon-name-part taxon-name-part-type="family">Gyrinidae</tp:taxon-name-part></tp:taxon-name>, <tp:taxon-name><tp:taxon-name-part taxon-name-part-type="family">Hydrophilidae</tp:taxon-name-part></tp:taxon-name>. In: Sjöstedt Y. (Ed.</source><publisher-name>): Wissenschaftliche Ergebnisse der Schwedischen Zoologischen Expedition nach dem Kilimandjaro</publisher-name>, <publisher-loc>dem Meru und den umgebenden Massaisteppen Deutsch-Ostafrikas 1905–1906. Uppsala: Almquist &amp; Wiksells Boktryckeri-A. B.</publisher-loc>, <size units="page">12 pp</size>.</mixed-citation></ref></ref-list></tp:taxon-treatment>
