# Supplementary material for: Taxonomic revision of the Afrotropical Agabus raffrayi species group with the description of four new species (Coleoptera, Dytiscidae)
Source: Zookeys. 2020 Aug 24;963:45–79. doi: 10.3897/zookeys.963.53470 (PMC7458944; doi:10.3897/zookeys.963.53470)
Supplement: XML Treatment for Agabus anguluverpus [file zookeys.963.53470-treatment6.xml]

<!DOCTYPE tp:taxon-treatment
  PUBLIC "-//TaxonX//DTD Taxonomic Treatment Publishing DTD v0 20100105//EN" "tax-treatment-NSO.dtd">
<tp:taxon-treatment xmlns:tp="http://www.plazi.org/taxpub"><tp:treatment-meta><kwd-group><label>Taxon classification</label><kwd><named-content xmlns:xlink="http://www.w3.org/1999/xlink" content-type="kingdom">Animalia</named-content></kwd><kwd><named-content xmlns:xlink="http://www.w3.org/1999/xlink" content-type="order">Coleoptera</named-content></kwd><kwd><named-content xmlns:xlink="http://www.w3.org/1999/xlink" content-type="family">Dytiscidae</named-content></kwd></kwd-group><mixed-citation publication-type="journal"><person-group><name><surname>Englund</surname><given-names>William F.</given-names></name><name><surname>Njoroge</surname><given-names>Laban</given-names></name><name><surname>Biström</surname><given-names>Olof</given-names></name><name><surname>Miller</surname><given-names>Kelly B.</given-names></name><name><surname>Bilton</surname><given-names>David T.</given-names></name><name><surname>Bergsten</surname><given-names>Johannes</given-names></name></person-group><article-title>Taxonomic revision of the Afrotropical <italic><tp:taxon-name><tp:taxon-name-part taxon-name-part-type="genus" reg="Agabus">Agabus</tp:taxon-name-part> <tp:taxon-name-part taxon-name-part-type="species" reg="raffrayi">raffrayi</tp:taxon-name-part></tp:taxon-name></italic> species group with the description of four new species (<tp:taxon-name><tp:taxon-name-part taxon-name-part-type="order">Coleoptera</tp:taxon-name-part></tp:taxon-name>, <tp:taxon-name><tp:taxon-name-part taxon-name-part-type="family">Dytiscidae</tp:taxon-name-part></tp:taxon-name>)</article-title><source>Zookeys</source><day>24</day><month>8</month><year>2020</year><volume>963</volume><fpage>45</fpage><lpage>79</lpage><pub-id pub-id-type="doi">10.3897/zookeys.963.53470</pub-id></mixed-citation></tp:treatment-meta><tp:nomenclature><tp:taxon-name><object-id xmlns:xlink="http://www.w3.org/1999/xlink" content-type="arpha" xlink:type="simple">5BE56490-C906-5CB9-BC78-B41064D08DA3</object-id>
              <tp:taxon-name-part taxon-name-part-type="genus" reg="Agabus">Agabus</tp:taxon-name-part>
              <tp:taxon-name-part taxon-name-part-type="species" reg="anguluverpus">anguluverpus</tp:taxon-name-part>
              <object-id xmlns:xlink="http://www.w3.org/1999/xlink" content-type="zoobank" xlink:type="simple">http://zoobank.org/78EDD21C-BB25-4472-872C-6159BBAD12E8</object-id>
            </tp:taxon-name><tp:taxon-authority>Englund, Njoroge &amp; Bergsten</tp:taxon-authority><tp:taxon-status xmlns:xlink="http://www.w3.org/1999/xlink" xlink:type="simple">sp. nov.</tp:taxon-status><xref ref-type="fig" rid="F1">Figures 1</xref><xref ref-type="fig" rid="F7">, 7A</xref><xref ref-type="fig" rid="F8">, 8F</xref><xref ref-type="fig" rid="F10">, 10C</xref><xref ref-type="fig" rid="F11">, 11K</xref><xref ref-type="fig" rid="F11">, 11O</xref><xref ref-type="fig" rid="F12">, 12</xref><xref ref-type="fig" rid="F13">, 13</xref><xref ref-type="fig" rid="F14">, 14</xref><xref ref-type="fig" rid="F20">, 20</xref><xref ref-type="fig" rid="F21">, 21</xref></tp:nomenclature><tp:treatment-sec sec-type="type locality" id="SECID0EQ4CI"><title>Type locality.</title><p>Kenya, Mount Kenya, Chogoria, Lake Ellis, -0.123N, 37.401E.</p></tp:treatment-sec><tp:treatment-sec sec-type="type material" id="SECID0EV4CI"><title>Type material.</title><p><bold><italic>Holotype</italic></bold> ♂ (<named-content xmlns:xlink="http://www.w3.org/1999/xlink" content-type="dwc:institutional_code" xlink:type="simple">NMK</named-content>) labelled: “Kenya, Mt. Kenya, Lake Ellis, Chogoria. <named-content xmlns:xlink="http://www.w3.org/1999/xlink" content-type="dwc:verbatimCoordinates" xlink:type="simple"><named-content content-type="geo-json" specific-use="{&#34;type&#34;:&#34;Point&#34;,&#34;coordinates&#34;:[37.401000,-0.123000]}" id="NCID0EI5CI" xlink:type="simple">-0.123S 37.401E</named-content></named-content>. 17.IX.2015 Leg. W. Wamiti”. <bold><italic>Paratypes</italic></bold> 1 ♂ 1 ♀ (<named-content xmlns:xlink="http://www.w3.org/1999/xlink" content-type="dwc:institutional_code" xlink:type="simple">NHRS</named-content>, <named-content xmlns:xlink="http://www.w3.org/1999/xlink" content-type="dwc:institutional_code" xlink:type="simple">NMK</named-content>) labelled: “Kenya, Mt. Kenya, Lake Ellis, Chogoria. <named-content xmlns:xlink="http://www.w3.org/1999/xlink" content-type="dwc:verbatimCoordinates" xlink:type="simple"><named-content content-type="geo-json" specific-use="{&#34;type&#34;:&#34;Point&#34;,&#34;coordinates&#34;:[37.401000,-0.123000]}" id="NCID0E45CI" xlink:type="simple">-0.123S, 37.401E</named-content></named-content>. 17.IX.2015 Leg. W. Wamiti”.</p></tp:treatment-sec><tp:treatment-sec sec-type="diagnosis" id="SECID0EC6CI"><title>Diagnosis.</title><p>This species is in some respects similar to <italic><tp:taxon-name><tp:taxon-name-part taxon-name-part-type="genus" reg="Agabus">A.</tp:taxon-name-part> <tp:taxon-name-part taxon-name-part-type="species" reg="sjostedti">sjostedti</tp:taxon-name-part></tp:taxon-name></italic> and <italic><tp:taxon-name><tp:taxon-name-part taxon-name-part-type="genus" reg="Agabus">A.</tp:taxon-name-part> <tp:taxon-name-part taxon-name-part-type="species" reg="dytiscoides">dytiscoides</tp:taxon-name-part></tp:taxon-name></italic> in that females are matte due to a coarse dorsal microsculpture, and although the pronotal hypomeron is not or barely visible in strict lateral view, the pronotal bead is broader anteriorly (see Fig. <xref ref-type="fig" rid="F10">10C</xref>). The subapical portion of aedeagus is not prolonged, which is similar to South African species of the group, but the apex is straight in ventral view which is unique in the group. The aedeagus is evenly thickened, and essentially lacks the subapical broadening seen in most <italic><tp:taxon-name><tp:taxon-name-part taxon-name-part-type="genus" reg="Agabus"/><tp:taxon-name-part taxon-name-part-type="species" reg="raffrayi">raffrayi</tp:taxon-name-part></tp:taxon-name></italic> group taxa (see Fig. <xref ref-type="fig" rid="F8">8</xref>).</p></tp:treatment-sec><tp:treatment-sec sec-type="description" id="SECID0EQADI"><title>Description.</title><p>Habitus as in Fig. <xref ref-type="fig" rid="F11">11K, O</xref>.</p><p><bold><italic>Colour</italic></bold>: Head rufopiceous with testaceous interocular spots and an anterior testaceous area. Pronotum brown to rufopiceous with testaceous margins; some specimens with a diffuse rufotestaceous area in the middle of the pronotum. Elytron brown to testaceous brown. Ventral surface rufous, hypomeron testaceous, epipleuron testaceous brown. Legs rufous to testaceous. Antennae and palpi testaceous. The three specimens collected were all teneral individuals, especially the two paratypes, and as a result there is a probability that non-teneral individuals of this species will be somewhat darker than described here. In particular the pronotum may be darker medially in non-teneral individuals.</p><p><bold><italic><tp:taxon-name><tp:taxon-name-part taxon-name-part-type="genus" reg="Microreticulation">Microreticulation</tp:taxon-name-part></tp:taxon-name></italic></bold>: Males with medium impressed reticulation on head and pronotum. Females with much coarser and larger meshes than males, giving pronotum and elytra a matte appearance. Both sexes with a mixture of small and somewhat larger meshes.</p><p><bold><italic><tp:taxon-name><tp:taxon-name-part taxon-name-part-type="genus" reg="Structural">Structural</tp:taxon-name-part> <tp:taxon-name-part taxon-name-part-type="species" reg="features">features</tp:taxon-name-part></tp:taxon-name></italic></bold>: Body length: 7.36–7.52 mm (see Table <xref ref-type="table" rid="T1">1</xref>). Hypomeron not or barely visible in strict lateral view (see Fig. <xref ref-type="fig" rid="F10">10C</xref>), lateral bead of pronotum broad and well defined, broader anteriorly (see Fig. <xref ref-type="fig" rid="F10">10C</xref>). Metasternal wing narrow, <abbrev xmlns:xlink="http://www.w3.org/1999/xlink" xlink:title="Width of metacoxal plate" id="ABBRID0EJCDI" xlink:type="simple">WC</abbrev>/<abbrev xmlns:xlink="http://www.w3.org/1999/xlink" xlink:title="Width of metasternal wing" id="ABBRID0ENCDI" xlink:type="simple">WS</abbrev> 3.0 or more in both males and females (see Table <xref ref-type="table" rid="T1">1</xref> and Fig. <xref ref-type="fig" rid="F12">12</xref>). Pronotum more than twice as broad as interocular distance (see Table <xref ref-type="table" rid="T1">1</xref> and Fig. <xref ref-type="fig" rid="F13">13</xref>), lateral margins straighter anteriorly and more curved posteriorly.</p><p><bold><italic>Legs</italic></bold>: Protarsal claws long, &gt; 1.6× as long as protarsomere 4 (see Table <xref ref-type="table" rid="T2">2</xref>, Fig. <xref ref-type="fig" rid="F14">14</xref>). Metatarsomeres very long and slender; metatarsomere 2 &gt; 1.8× as long as broad in both females and males (see Table <xref ref-type="table" rid="T2">2</xref>), and metatarsomere 5 &gt; 3.3× as long as broad in males (see Table <xref ref-type="table" rid="T2">2</xref>).</p><p><bold><italic>Male genitalia</italic></bold>: Aedeagus without distinct subapical broadening and without subapical prolongation; subapical tooth angled both basally and subapically (see Fig. <xref ref-type="fig" rid="F8">8F</xref>). Aedeagus with straight apex in ventral view.</p><p><bold>Female</bold>: Elytral and pronotal microreticulation much coarser than in males.</p></tp:treatment-sec><tp:treatment-sec sec-type="distribution" id="SECID0EHEDI"><title>Distribution.</title><p>Only known from Mount Kenya in central Kenya (see Fig. <xref ref-type="fig" rid="F1">1</xref>).</p></tp:treatment-sec><tp:treatment-sec sec-type="habitat" id="SECID0EREDI"><title>Habitat.</title><p>Lake Ellis is situated at an altitude of about 3500 m on Mount Kenya’s eastern slope (Figs <xref ref-type="fig" rid="F20">20</xref>, <xref ref-type="fig" rid="F21">21</xref>).</p></tp:treatment-sec><tp:treatment-sec sec-type="etymology" id="SECID0E6EDI"><title>Etymology.</title><p>The species name refers to the angled subapical tooth of the male genitalia (Latin: <italic>angulus</italic> = angle, <italic>verpus</italic> = penis).</p></tp:treatment-sec><tp:treatment-sec><!--Section generated to contain objects referenced in tp:taxon-treatment.--><fig id="F1" position="float" orientation="portrait"><object-id xmlns:xlink="http://www.w3.org/1999/xlink" content-type="doi" xlink:type="simple">10.3897/zookeys.963.53470.figure1</object-id><object-id xmlns:xlink="http://www.w3.org/1999/xlink" content-type="arpha" xlink:type="simple">6A49CC99-AE9D-540C-B5DD-4A28A46E18F9</object-id><label>Figure 1.</label><caption><p>Distribution map of the <italic><tp:taxon-name><tp:taxon-name-part taxon-name-part-type="genus" reg="Agabus">Agabus</tp:taxon-name-part> <tp:taxon-name-part taxon-name-part-type="species" reg="raffrayi">raffrayi</tp:taxon-name-part></tp:taxon-name></italic> group. Relief is expressed in meters above sea level.</p></caption><graphic xmlns:xlink="http://www.w3.org/1999/xlink" xlink:href="zookeys-963-045-g001.jpg" position="float" orientation="portrait" xlink:type="simple" id="oo_444398.jpg"><uri content-type="original_file" xlink:type="simple">https://binary.pensoft.net/fig/444398</uri></graphic></fig><fig id="F7" position="float" orientation="portrait"><object-id xmlns:xlink="http://www.w3.org/1999/xlink" content-type="doi" xlink:type="simple">10.3897/zookeys.963.53470.figure7</object-id><object-id xmlns:xlink="http://www.w3.org/1999/xlink" content-type="arpha" xlink:type="simple">7CB9115F-05E1-54FD-92B3-96C97B57CB5C</object-id><label>Figure 7.</label><caption><p><italic><tp:taxon-name><tp:taxon-name-part taxon-name-part-type="genus" reg="Agabus">Agabus</tp:taxon-name-part></tp:taxon-name></italic> spp., ventral view (following <xref ref-type="bibr" rid="B13">Miller and Nilsson 2003</xref>) of apex of aedeagus <bold>A</bold><italic><tp:taxon-name><tp:taxon-name-part taxon-name-part-type="genus" reg="Agabus">A.</tp:taxon-name-part> <tp:taxon-name-part taxon-name-part-type="species" reg="anguluverpus">anguluverpus</tp:taxon-name-part></tp:taxon-name></italic> sp. nov. <bold>B</bold><italic><tp:taxon-name><tp:taxon-name-part taxon-name-part-type="genus" reg="Agabus">A.</tp:taxon-name-part> <tp:taxon-name-part taxon-name-part-type="species" reg="austellus">austellus</tp:taxon-name-part></tp:taxon-name></italic> sp. nov.</p></caption><graphic xmlns:xlink="http://www.w3.org/1999/xlink" xlink:href="zookeys-963-045-g007.jpg" position="float" orientation="portrait" xlink:type="simple" id="oo_444404.jpg"><uri content-type="original_file" xlink:type="simple">https://binary.pensoft.net/fig/444404</uri></graphic></fig><fig id="F8" position="float" orientation="portrait"><object-id xmlns:xlink="http://www.w3.org/1999/xlink" content-type="doi" xlink:type="simple">10.3897/zookeys.963.53470.figure8</object-id><object-id xmlns:xlink="http://www.w3.org/1999/xlink" content-type="arpha" xlink:type="simple">2F5C27F8-1509-585D-A0E1-A90BD915A5A5</object-id><label>Figure 8.</label><caption><p><italic><tp:taxon-name><tp:taxon-name-part taxon-name-part-type="genus" reg="Agabus">Agabus</tp:taxon-name-part></tp:taxon-name></italic> spp., aedeagus in lateral view <bold>A</bold><italic><tp:taxon-name><tp:taxon-name-part taxon-name-part-type="genus" reg="Agabus">A.</tp:taxon-name-part> <tp:taxon-name-part taxon-name-part-type="species" reg="sjostedti">sjostedti</tp:taxon-name-part></tp:taxon-name></italic><bold>B</bold><italic><tp:taxon-name><tp:taxon-name-part taxon-name-part-type="genus" reg="Agabus">A.</tp:taxon-name-part> <tp:taxon-name-part taxon-name-part-type="species" reg="dytiscoides">dytiscoides</tp:taxon-name-part></tp:taxon-name></italic><bold>C</bold><italic><tp:taxon-name><tp:taxon-name-part taxon-name-part-type="genus" reg="Agabus">A.</tp:taxon-name-part> <tp:taxon-name-part taxon-name-part-type="species" reg="ruwenzoricus">ruwenzoricus</tp:taxon-name-part></tp:taxon-name></italic><bold>D</bold><italic><tp:taxon-name><tp:taxon-name-part taxon-name-part-type="genus" reg="Agabus">A.</tp:taxon-name-part> <tp:taxon-name-part taxon-name-part-type="species" reg="raffrayi">raffrayi</tp:taxon-name-part></tp:taxon-name></italic><bold>E</bold><italic><tp:taxon-name><tp:taxon-name-part taxon-name-part-type="genus" reg="Agabus">A.</tp:taxon-name-part> <tp:taxon-name-part taxon-name-part-type="species" reg="pallidus">pallidus</tp:taxon-name-part></tp:taxon-name></italic><bold>F</bold><italic><tp:taxon-name><tp:taxon-name-part taxon-name-part-type="genus" reg="Agabus">A.</tp:taxon-name-part> <tp:taxon-name-part taxon-name-part-type="species" reg="anguluverpus">anguluverpus</tp:taxon-name-part></tp:taxon-name></italic> sp. nov. <bold>G</bold><italic><tp:taxon-name><tp:taxon-name-part taxon-name-part-type="genus" reg="Agabus">A.</tp:taxon-name-part> <tp:taxon-name-part taxon-name-part-type="species" reg="austellus">austellus</tp:taxon-name-part></tp:taxon-name></italic> sp. nov. <bold>H</bold><italic><tp:taxon-name><tp:taxon-name-part taxon-name-part-type="genus" reg="Agabus">A.</tp:taxon-name-part> <tp:taxon-name-part taxon-name-part-type="species" reg="riberae">riberae</tp:taxon-name-part></tp:taxon-name></italic> sp. nov. <bold>I</bold><italic><tp:taxon-name><tp:taxon-name-part taxon-name-part-type="genus" reg="Agabus">A.</tp:taxon-name-part> <tp:taxon-name-part taxon-name-part-type="species" reg="agulhas">agulhas</tp:taxon-name-part></tp:taxon-name></italic> sp. nov.</p></caption><graphic xmlns:xlink="http://www.w3.org/1999/xlink" xlink:href="zookeys-963-045-g008.jpg" position="float" orientation="portrait" xlink:type="simple" id="oo_444405.jpg"><uri content-type="original_file" xlink:type="simple">https://binary.pensoft.net/fig/444405</uri></graphic></fig><fig id="F10" position="float" orientation="portrait"><object-id xmlns:xlink="http://www.w3.org/1999/xlink" content-type="doi" xlink:type="simple">10.3897/zookeys.963.53470.figure10</object-id><object-id xmlns:xlink="http://www.w3.org/1999/xlink" content-type="arpha" xlink:type="simple">B175D4AB-0D4C-58F3-AAFB-0AF174399810</object-id><label>Figure 10.</label><caption><p><italic><tp:taxon-name><tp:taxon-name-part taxon-name-part-type="genus" reg="Agabus">Agabus</tp:taxon-name-part></tp:taxon-name></italic> spp., hypomeron in lateral view <bold>A</bold><italic><tp:taxon-name><tp:taxon-name-part taxon-name-part-type="genus" reg="Agabus">A.</tp:taxon-name-part> <tp:taxon-name-part taxon-name-part-type="species" reg="sjostedti">sjostedti</tp:taxon-name-part></tp:taxon-name></italic><bold>B</bold><italic><tp:taxon-name><tp:taxon-name-part taxon-name-part-type="genus" reg="Agabus">A.</tp:taxon-name-part> <tp:taxon-name-part taxon-name-part-type="species" reg="dytiscoides">dytiscoides</tp:taxon-name-part></tp:taxon-name></italic><bold>C</bold><italic><tp:taxon-name><tp:taxon-name-part taxon-name-part-type="genus" reg="Agabus">A.</tp:taxon-name-part> <tp:taxon-name-part taxon-name-part-type="species" reg="anguluverpus">anguluverpus</tp:taxon-name-part></tp:taxon-name></italic> sp. nov. <bold>D</bold><italic><tp:taxon-name><tp:taxon-name-part taxon-name-part-type="genus" reg="Agabus">A.</tp:taxon-name-part> <tp:taxon-name-part taxon-name-part-type="species" reg="raffrayi">raffrayi</tp:taxon-name-part></tp:taxon-name></italic>. White arrows indicate hypomeron.</p></caption><graphic xmlns:xlink="http://www.w3.org/1999/xlink" xlink:href="zookeys-963-045-g010.jpg" position="float" orientation="portrait" xlink:type="simple" id="oo_444407.jpg"><uri content-type="original_file" xlink:type="simple">https://binary.pensoft.net/fig/444407</uri></graphic></fig><fig id="F11" position="float" orientation="portrait"><object-id xmlns:xlink="http://www.w3.org/1999/xlink" content-type="doi" xlink:type="simple">10.3897/zookeys.963.53470.figure11</object-id><object-id xmlns:xlink="http://www.w3.org/1999/xlink" content-type="arpha" xlink:type="simple">7E7F5937-DF5D-5E3A-82F3-5EAB585A68F6</object-id><label>Figure 11.</label><caption><p><italic><tp:taxon-name><tp:taxon-name-part taxon-name-part-type="genus" reg="Agabus">Agabus</tp:taxon-name-part></tp:taxon-name></italic> spp., habitus of males in dorsal view <bold>A, F</bold><italic><tp:taxon-name><tp:taxon-name-part taxon-name-part-type="genus" reg="Agabus">A.</tp:taxon-name-part> <tp:taxon-name-part taxon-name-part-type="species" reg="sjostedti">sjostedti</tp:taxon-name-part></tp:taxon-name></italic><bold>B, G</bold><italic><tp:taxon-name><tp:taxon-name-part taxon-name-part-type="genus" reg="Agabus">A.</tp:taxon-name-part> <tp:taxon-name-part taxon-name-part-type="species" reg="dytiscoides">dytiscoides</tp:taxon-name-part></tp:taxon-name></italic>; <bold>C, H</bold><italic><tp:taxon-name><tp:taxon-name-part taxon-name-part-type="genus" reg="Agabus">A.</tp:taxon-name-part> <tp:taxon-name-part taxon-name-part-type="species" reg="ruwenzoricus">ruwenzoricus</tp:taxon-name-part></tp:taxon-name></italic><bold>D, I</bold><italic><tp:taxon-name><tp:taxon-name-part taxon-name-part-type="genus" reg="Agabus">A.</tp:taxon-name-part> <tp:taxon-name-part taxon-name-part-type="species" reg="raffrayi">raffrayi</tp:taxon-name-part></tp:taxon-name></italic><bold>E, J</bold><italic><tp:taxon-name><tp:taxon-name-part taxon-name-part-type="genus" reg="Agabus">A.</tp:taxon-name-part> <tp:taxon-name-part taxon-name-part-type="species" reg="pallidus">pallidus</tp:taxon-name-part></tp:taxon-name></italic><bold>K, O</bold><italic><tp:taxon-name><tp:taxon-name-part taxon-name-part-type="genus" reg="Agabus">A.</tp:taxon-name-part> <tp:taxon-name-part taxon-name-part-type="species" reg="anguluverpus">anguluverpus</tp:taxon-name-part></tp:taxon-name></italic> sp. nov. <bold>L, P</bold><italic><tp:taxon-name><tp:taxon-name-part taxon-name-part-type="genus" reg="Agabus">A.</tp:taxon-name-part> <tp:taxon-name-part taxon-name-part-type="species" reg="austellus">austellus</tp:taxon-name-part></tp:taxon-name></italic> sp. nov. <bold>M, Q</bold><italic><tp:taxon-name><tp:taxon-name-part taxon-name-part-type="genus" reg="Agabus">A.</tp:taxon-name-part> <tp:taxon-name-part taxon-name-part-type="species" reg="riberae">riberae</tp:taxon-name-part></tp:taxon-name></italic> sp. nov. <bold>N, R</bold><italic><tp:taxon-name><tp:taxon-name-part taxon-name-part-type="genus" reg="Agabus">A.</tp:taxon-name-part> <tp:taxon-name-part taxon-name-part-type="species" reg="agulhas">agulhas</tp:taxon-name-part></tp:taxon-name></italic> sp. nov.</p></caption><graphic xmlns:xlink="http://www.w3.org/1999/xlink" xlink:href="zookeys-963-045-g011.jpg" position="float" orientation="portrait" xlink:type="simple" id="oo_444408.jpg"><uri content-type="original_file" xlink:type="simple">https://binary.pensoft.net/fig/444408</uri></graphic></fig><fig id="F12" position="float" orientation="portrait"><object-id xmlns:xlink="http://www.w3.org/1999/xlink" content-type="doi" xlink:type="simple">10.3897/zookeys.963.53470.figure12</object-id><object-id xmlns:xlink="http://www.w3.org/1999/xlink" content-type="arpha" xlink:type="simple">162767B3-0343-5DB7-80D1-5B52504B25EC</object-id><label>Figure 12.</label><caption><p>The ratio between width of the metacoxal plate and metasternal wing (<abbrev xmlns:xlink="http://www.w3.org/1999/xlink" xlink:title="Width of metacoxal plate" id="ABBRID0EPKAI" xlink:type="simple">WC</abbrev>/<abbrev xmlns:xlink="http://www.w3.org/1999/xlink" xlink:title="Width of metasternal wing" id="ABBRID0ETKAI" xlink:type="simple">WS</abbrev>) in the <italic><tp:taxon-name><tp:taxon-name-part taxon-name-part-type="genus" reg="Agabus">A.</tp:taxon-name-part> <tp:taxon-name-part taxon-name-part-type="species" reg="raffrayi">raffrayi</tp:taxon-name-part></tp:taxon-name></italic> group (incl. specimens of both sexes). Thick black line inside boxes represents medians, left and right box borders 25<sup>th</sup> (Q1) and 75<sup>th</sup> (Q3) percentiles respectively. Whiskers were calculated with the boxplot.stats function in R using the default coefficient value of 1.5 (drawn to the highest and lowest value within 1.5*IQD (Inter Quartile Distance = Q3-Q1) away from the 75<sup>th</sup> and 25<sup>th</sup> percentiles respectively). Note that this character fully separates <italic><tp:taxon-name><tp:taxon-name-part taxon-name-part-type="genus" reg="Agabus">A.</tp:taxon-name-part> <tp:taxon-name-part taxon-name-part-type="species" reg="raffrayi">raffrayi</tp:taxon-name-part></tp:taxon-name></italic> from <italic><tp:taxon-name><tp:taxon-name-part taxon-name-part-type="genus" reg="Agabus">A.</tp:taxon-name-part> <tp:taxon-name-part taxon-name-part-type="species" reg="pallidus">pallidus</tp:taxon-name-part></tp:taxon-name></italic>.</p></caption><graphic xmlns:xlink="http://www.w3.org/1999/xlink" xlink:href="zookeys-963-045-g012.jpg" position="float" orientation="portrait" xlink:type="simple" id="oo_444409.jpg"><uri content-type="original_file" xlink:type="simple">https://binary.pensoft.net/fig/444409</uri></graphic></fig><fig id="F13" position="float" orientation="portrait"><object-id xmlns:xlink="http://www.w3.org/1999/xlink" content-type="doi" xlink:type="simple">10.3897/zookeys.963.53470.figure13</object-id><object-id xmlns:xlink="http://www.w3.org/1999/xlink" content-type="arpha" xlink:type="simple">44B16777-3245-58C9-94FF-60A43CEE7FB2</object-id><label>Figure 13.</label><caption><p>The ratio between pronotal width and interocular distance in males of the <italic><tp:taxon-name><tp:taxon-name-part taxon-name-part-type="genus" reg="Agabus">Agabus</tp:taxon-name-part> <tp:taxon-name-part taxon-name-part-type="species" reg="raffrayi">raffrayi</tp:taxon-name-part></tp:taxon-name></italic> group. Symbols as in Fig. <xref ref-type="fig" rid="F12">12</xref>. Note the very narrow pronotum of <italic><tp:taxon-name><tp:taxon-name-part taxon-name-part-type="genus" reg="Agabus">A.</tp:taxon-name-part> <tp:taxon-name-part taxon-name-part-type="species" reg="dytiscoides">dytiscoides</tp:taxon-name-part></tp:taxon-name></italic>, a distinguishing feature of this species.</p></caption><graphic xmlns:xlink="http://www.w3.org/1999/xlink" xlink:href="zookeys-963-045-g013.jpg" position="float" orientation="portrait" xlink:type="simple" id="oo_444410.jpg"><uri content-type="original_file" xlink:type="simple">https://binary.pensoft.net/fig/444410</uri></graphic></fig><fig id="F14" position="float" orientation="portrait"><object-id xmlns:xlink="http://www.w3.org/1999/xlink" content-type="doi" xlink:type="simple">10.3897/zookeys.963.53470.figure14</object-id><object-id xmlns:xlink="http://www.w3.org/1999/xlink" content-type="arpha" xlink:type="simple">6D896817-BBCB-5121-8390-3164BAE3DC2E</object-id><label>Figure 14.</label><caption><p>The ratio between length of protarsal claw and length of protarsomere 4 in males of the <italic><tp:taxon-name><tp:taxon-name-part taxon-name-part-type="genus" reg="Agabus">Agabus</tp:taxon-name-part> <tp:taxon-name-part taxon-name-part-type="species" reg="raffrayi">raffrayi</tp:taxon-name-part></tp:taxon-name></italic> group. Symbols as in Fig. <xref ref-type="fig" rid="F12">12</xref>. Note the short claws of <italic><tp:taxon-name><tp:taxon-name-part taxon-name-part-type="genus" reg="Agabus">A.</tp:taxon-name-part> <tp:taxon-name-part taxon-name-part-type="species" reg="sjostedti">sjostedti</tp:taxon-name-part></tp:taxon-name></italic> and <italic><tp:taxon-name><tp:taxon-name-part taxon-name-part-type="genus" reg="Agabus">A.</tp:taxon-name-part> <tp:taxon-name-part taxon-name-part-type="species" reg="dytiscoides">dytiscoides</tp:taxon-name-part></tp:taxon-name></italic>.</p></caption><graphic xmlns:xlink="http://www.w3.org/1999/xlink" xlink:href="zookeys-963-045-g014.jpg" position="float" orientation="portrait" xlink:type="simple" id="oo_444411.jpg"><uri content-type="original_file" xlink:type="simple">https://binary.pensoft.net/fig/444411</uri></graphic></fig><fig id="F20" position="float" orientation="portrait"><object-id xmlns:xlink="http://www.w3.org/1999/xlink" content-type="doi" xlink:type="simple">10.3897/zookeys.963.53470.figure20</object-id><object-id xmlns:xlink="http://www.w3.org/1999/xlink" content-type="arpha" xlink:type="simple">85F7BC9B-BA6A-5513-846F-1CFBF27B85F9</object-id><label>Figure 20.</label><caption><p>Lake Ellis on Mount Kenya, Kenya. Type locality for <italic><tp:taxon-name><tp:taxon-name-part taxon-name-part-type="genus" reg="Agabus">Agabus</tp:taxon-name-part> <tp:taxon-name-part taxon-name-part-type="species" reg="anguluverpus">anguluverpus</tp:taxon-name-part></tp:taxon-name></italic> sp. nov. September 17, 2015. Photo Wanyoike Wamiti.</p></caption><graphic xmlns:xlink="http://www.w3.org/1999/xlink" xlink:href="zookeys-963-045-g020.jpg" position="float" orientation="portrait" xlink:type="simple" id="oo_444417.jpg"><uri content-type="original_file" xlink:type="simple">https://binary.pensoft.net/fig/444417</uri></graphic></fig><fig id="F21" position="float" orientation="portrait"><object-id xmlns:xlink="http://www.w3.org/1999/xlink" content-type="doi" xlink:type="simple">10.3897/zookeys.963.53470.figure21</object-id><object-id xmlns:xlink="http://www.w3.org/1999/xlink" content-type="arpha" xlink:type="simple">B759C3A4-40D6-5DE2-B2AA-95CEE65326D0</object-id><label>Figure 21.</label><caption><p>Part of Lake Ellis on Mount Kenya, Kenya. Type locality for <italic><tp:taxon-name><tp:taxon-name-part taxon-name-part-type="genus" reg="Agabus">Agabus</tp:taxon-name-part> <tp:taxon-name-part taxon-name-part-type="species" reg="anguluverpus">anguluverpus</tp:taxon-name-part></tp:taxon-name></italic> sp. nov. September 17, 2015. Photo Wanyoike Wamiti.</p></caption><graphic xmlns:xlink="http://www.w3.org/1999/xlink" xlink:href="zookeys-963-045-g021.jpg" position="float" orientation="portrait" xlink:type="simple" id="oo_444418.jpg"><uri content-type="original_file" xlink:type="simple">https://binary.pensoft.net/fig/444418</uri></graphic></fig><table-wrap id="T1" position="float" orientation="portrait"><label>Table 1.</label><caption><p>Morphological characters in the <italic><tp:taxon-name><tp:taxon-name-part taxon-name-part-type="genus" reg="Agabus">Agabus</tp:taxon-name-part> <tp:taxon-name-part taxon-name-part-type="species" reg="raffrayi">raffrayi</tp:taxon-name-part></tp:taxon-name></italic> group. <abbrev xmlns:xlink="http://www.w3.org/1999/xlink" xlink:title="Width of metacoxal plate" id="ABBRID0E1XAG" xlink:type="simple">WC</abbrev>/<abbrev xmlns:xlink="http://www.w3.org/1999/xlink" xlink:title="Width of metasternal wing" id="ABBRID0E5XAG" xlink:type="simple">WS</abbrev> = width of metacoxal plate /width of metasternal wing, <abbrev xmlns:xlink="http://www.w3.org/1999/xlink" xlink:title="width of pronotum" id="ABBRID0ECYAG" xlink:type="simple">PW</abbrev>/<abbrev xmlns:xlink="http://www.w3.org/1999/xlink" xlink:title="interocular distance" id="ABBRID0EGYAG" xlink:type="simple">ID</abbrev> = width of pronotum/interocular distance, <abbrev xmlns:xlink="http://www.w3.org/1999/xlink" xlink:title="total body length" id="ABBRID0EKYAG" xlink:type="simple">TL</abbrev> = total body length, N = number of specimens, Min = minimum value, Max = maximum value, <abbrev xmlns:xlink="http://www.w3.org/1999/xlink" xlink:title="standard deviation" id="ABBRID0EOYAG" xlink:type="simple">SD</abbrev> = standard deviation, <abbrev xmlns:xlink="http://www.w3.org/1999/xlink" xlink:title="not applicable" id="ABBRID0ESYAG" xlink:type="simple">NA</abbrev> = not applicable.</p></caption><table id="TID0EWLBG" rules="all"><tbody><tr><th rowspan="2" colspan="1">Species</th><th rowspan="2" colspan="1">Sex</th><th rowspan="1" colspan="5"><abbrev xmlns:xlink="http://www.w3.org/1999/xlink" xlink:title="Width of metacoxal plate" id="ABBRID0EFZAG" xlink:type="simple">WC</abbrev>/<abbrev xmlns:xlink="http://www.w3.org/1999/xlink" xlink:title="Width of metasternal wing" id="ABBRID0EJZAG" xlink:type="simple">WS</abbrev></th><th rowspan="1" colspan="5"><abbrev xmlns:xlink="http://www.w3.org/1999/xlink" xlink:title="width of pronotum" id="ABBRID0EQZAG" xlink:type="simple">PW</abbrev>/<abbrev xmlns:xlink="http://www.w3.org/1999/xlink" xlink:title="interocular distance" id="ABBRID0EUZAG" xlink:type="simple">ID</abbrev></th><th rowspan="1" colspan="5">
                      <abbrev xmlns:xlink="http://www.w3.org/1999/xlink" xlink:title="total body length" id="ABBRID0E2ZAG" xlink:type="simple">TL</abbrev>
                    </th></tr><tr><th rowspan="1" colspan="1">N</th><th rowspan="1" colspan="1">Min</th><th rowspan="1" colspan="1">Max</th><th rowspan="1" colspan="1">Mean</th><th rowspan="1" colspan="1">
                      <abbrev xmlns:xlink="http://www.w3.org/1999/xlink" xlink:title="standard deviation" id="ABBRID0EQ1AG" xlink:type="simple">SD</abbrev>
                    </th><th rowspan="1" colspan="1">N</th><th rowspan="1" colspan="1">Min</th><th rowspan="1" colspan="1">Max</th><th rowspan="1" colspan="1">Mean</th><th rowspan="1" colspan="1">
                      <abbrev xmlns:xlink="http://www.w3.org/1999/xlink" xlink:title="standard deviation" id="ABBRID0EE2AG" xlink:type="simple">SD</abbrev>
                    </th><th rowspan="1" colspan="1">N</th><th rowspan="1" colspan="1">Min</th><th rowspan="1" colspan="1">Max</th><th rowspan="1" colspan="1">Mean</th><th rowspan="1" colspan="1">
                      <abbrev xmlns:xlink="http://www.w3.org/1999/xlink" xlink:title="standard deviation" id="ABBRID0EY2AG" xlink:type="simple">SD</abbrev>
                    </th></tr><tr><td rowspan="2" colspan="1">
                      <italic><tp:taxon-name><tp:taxon-name-part taxon-name-part-type="genus" reg="Agabus">A.</tp:taxon-name-part> <tp:taxon-name-part taxon-name-part-type="species" reg="sjostedti">sjostedti</tp:taxon-name-part></tp:taxon-name></italic>
                    </td><td rowspan="1" colspan="1">♀</td><td rowspan="1" colspan="1">2</td><td rowspan="1" colspan="1">3.60</td><td rowspan="1" colspan="1">3.69</td><td rowspan="1" colspan="1">3.64</td><td rowspan="1" colspan="1">0.06</td><td rowspan="1" colspan="1">2</td><td rowspan="1" colspan="1">2.05</td><td rowspan="1" colspan="1">2.10</td><td rowspan="1" colspan="1">2.07</td><td rowspan="1" colspan="1">0.04</td><td rowspan="1" colspan="1">2</td><td rowspan="1" colspan="1">8.08</td><td rowspan="1" colspan="1">8.24</td><td rowspan="1" colspan="1">8.16</td><td rowspan="1" colspan="1">0.11</td></tr><tr><td rowspan="1" colspan="1">♂</td><td rowspan="1" colspan="1">4</td><td rowspan="1" colspan="1">3.29</td><td rowspan="1" colspan="1">3.65</td><td rowspan="1" colspan="1">3.55</td><td rowspan="1" colspan="1">0.17</td><td rowspan="1" colspan="1">4</td><td rowspan="1" colspan="1">2.07</td><td rowspan="1" colspan="1">2.24</td><td rowspan="1" colspan="1">2.13</td><td rowspan="1" colspan="1">0.08</td><td rowspan="1" colspan="1">4</td><td rowspan="1" colspan="1">8.40</td><td rowspan="1" colspan="1">9.12</td><td rowspan="1" colspan="1">8.70</td><td rowspan="1" colspan="1">0.31</td></tr><tr><td rowspan="2" colspan="1">
                      <italic><tp:taxon-name><tp:taxon-name-part taxon-name-part-type="genus" reg="Agabus">A.</tp:taxon-name-part> <tp:taxon-name-part taxon-name-part-type="species" reg="dytiscoides">dytiscoides</tp:taxon-name-part></tp:taxon-name></italic>
                    </td><td rowspan="1" colspan="1">♀</td><td rowspan="1" colspan="1">2</td><td rowspan="1" colspan="1">3.00</td><td rowspan="1" colspan="1">3.27</td><td rowspan="1" colspan="1">3.13</td><td rowspan="1" colspan="1">0.19</td><td rowspan="1" colspan="1">2</td><td rowspan="1" colspan="1">1.93</td><td rowspan="1" colspan="1">1.93</td><td rowspan="1" colspan="1">1.93</td><td rowspan="1" colspan="1">0.00</td><td rowspan="1" colspan="1">2</td><td rowspan="1" colspan="1">7.36</td><td rowspan="1" colspan="1">7.60</td><td rowspan="1" colspan="1">7.48</td><td rowspan="1" colspan="1">0.17</td></tr><tr><td rowspan="1" colspan="1">♂</td><td rowspan="1" colspan="1">5</td><td rowspan="1" colspan="1">2.88</td><td rowspan="1" colspan="1">3.40</td><td rowspan="1" colspan="1">3.14</td><td rowspan="1" colspan="1">0.22</td><td rowspan="1" colspan="1">5</td><td rowspan="1" colspan="1">1.93</td><td rowspan="1" colspan="1">1.98</td><td rowspan="1" colspan="1">1.96</td><td rowspan="1" colspan="1">0.02</td><td rowspan="1" colspan="1">5</td><td rowspan="1" colspan="1">7.36</td><td rowspan="1" colspan="1">7.76</td><td rowspan="1" colspan="1">7.55</td><td rowspan="1" colspan="1">0.18</td></tr><tr><td rowspan="2" colspan="1"><italic><tp:taxon-name><tp:taxon-name-part taxon-name-part-type="genus" reg="Agabus">A.</tp:taxon-name-part> <tp:taxon-name-part taxon-name-part-type="species" reg="anguluverpus">anguluverpus</tp:taxon-name-part></tp:taxon-name></italic> sp. nov.</td><td rowspan="1" colspan="1">♀</td><td rowspan="1" colspan="1">1</td><td rowspan="1" colspan="1">3.47</td><td rowspan="1" colspan="1">3.47</td><td rowspan="1" colspan="1">3.47</td><td rowspan="1" colspan="1">
                      <abbrev xmlns:xlink="http://www.w3.org/1999/xlink" xlink:title="not applicable" id="ABBRID0EBEBG" xlink:type="simple">NA</abbrev>
                    </td><td rowspan="1" colspan="1">1</td><td rowspan="1" colspan="1">2.10</td><td rowspan="1" colspan="1">2.10</td><td rowspan="1" colspan="1">2.10</td><td rowspan="1" colspan="1">
                      <abbrev xmlns:xlink="http://www.w3.org/1999/xlink" xlink:title="not applicable" id="ABBRID0EVEBG" xlink:type="simple">NA</abbrev>
                    </td><td rowspan="1" colspan="1">1</td><td rowspan="1" colspan="1">7.52</td><td rowspan="1" colspan="1">7.52</td><td rowspan="1" colspan="1">7.52</td><td rowspan="1" colspan="1">
                      <abbrev xmlns:xlink="http://www.w3.org/1999/xlink" xlink:title="not applicable" id="ABBRID0EJFBG" xlink:type="simple">NA</abbrev>
                    </td></tr><tr><td rowspan="1" colspan="1">♂</td><td rowspan="1" colspan="1">2</td><td rowspan="1" colspan="1">3.19</td><td rowspan="1" colspan="1">3.53</td><td rowspan="1" colspan="1">3.36</td><td rowspan="1" colspan="1">0.25</td><td rowspan="1" colspan="1">2</td><td rowspan="1" colspan="1">2.05</td><td rowspan="1" colspan="1">2.15</td><td rowspan="1" colspan="1">2.10</td><td rowspan="1" colspan="1">0.07</td><td rowspan="1" colspan="1">2</td><td rowspan="1" colspan="1">7.36</td><td rowspan="1" colspan="1">7.44</td><td rowspan="1" colspan="1">7.40</td><td rowspan="1" colspan="1">0.06</td></tr><tr><td rowspan="2" colspan="1"><italic><tp:taxon-name><tp:taxon-name-part taxon-name-part-type="genus" reg="Agabus">A.</tp:taxon-name-part> <tp:taxon-name-part taxon-name-part-type="species" reg="austellus">austellus</tp:taxon-name-part></tp:taxon-name></italic> sp. nov.</td><td rowspan="1" colspan="1">♀</td><td rowspan="1" colspan="1">17</td><td rowspan="1" colspan="1">3.11</td><td rowspan="1" colspan="1">4.15</td><td rowspan="1" colspan="1">3.55</td><td rowspan="1" colspan="1">0.23</td><td rowspan="1" colspan="1">17</td><td rowspan="1" colspan="1">2.12</td><td rowspan="1" colspan="1">2.30</td><td rowspan="1" colspan="1">2.22</td><td rowspan="1" colspan="1">0.05</td><td rowspan="1" colspan="1">17</td><td rowspan="1" colspan="1">6.80</td><td rowspan="1" colspan="1">8.16</td><td rowspan="1" colspan="1">7.53</td><td rowspan="1" colspan="1">0.40</td></tr><tr><td rowspan="1" colspan="1">♂</td><td rowspan="1" colspan="1">27</td><td rowspan="1" colspan="1">3.17</td><td rowspan="1" colspan="1">4.0</td><td rowspan="1" colspan="1">3.52</td><td rowspan="1" colspan="1">0.25</td><td rowspan="1" colspan="1">27</td><td rowspan="1" colspan="1">2.12</td><td rowspan="1" colspan="1">2.49</td><td rowspan="1" colspan="1">2.28</td><td rowspan="1" colspan="1">0.08</td><td rowspan="1" colspan="1">27</td><td rowspan="1" colspan="1">7.04</td><td rowspan="1" colspan="1">8.40</td><td rowspan="1" colspan="1">7.67</td><td rowspan="1" colspan="1">0.36</td></tr><tr><td rowspan="2" colspan="1">
                      <italic><tp:taxon-name><tp:taxon-name-part taxon-name-part-type="genus" reg="Agabus">A.</tp:taxon-name-part> <tp:taxon-name-part taxon-name-part-type="species" reg="ruwenzoricus">ruwenzoricus</tp:taxon-name-part></tp:taxon-name></italic>
                    </td><td rowspan="1" colspan="1">♀</td><td rowspan="1" colspan="1">9</td><td rowspan="1" colspan="1">2.90</td><td rowspan="1" colspan="1">3.41</td><td rowspan="1" colspan="1">3.16</td><td rowspan="1" colspan="1">0.19</td><td rowspan="1" colspan="1">9</td><td rowspan="1" colspan="1">2.05</td><td rowspan="1" colspan="1">2.33</td><td rowspan="1" colspan="1">2.19</td><td rowspan="1" colspan="1">0.10</td><td rowspan="1" colspan="1">9</td><td rowspan="1" colspan="1">7.36</td><td rowspan="1" colspan="1">8.08</td><td rowspan="1" colspan="1">7.67</td><td rowspan="1" colspan="1">0.21</td></tr><tr><td rowspan="1" colspan="1">♂</td><td rowspan="1" colspan="1">17</td><td rowspan="1" colspan="1">2.73</td><td rowspan="1" colspan="1">3.63</td><td rowspan="1" colspan="1">3.05</td><td rowspan="1" colspan="1">0.28</td><td rowspan="1" colspan="1">17</td><td rowspan="1" colspan="1">2.09</td><td rowspan="1" colspan="1">2.33</td><td rowspan="1" colspan="1">2.24</td><td rowspan="1" colspan="1">0.07</td><td rowspan="1" colspan="1">17</td><td rowspan="1" colspan="1">7.52</td><td rowspan="1" colspan="1">8.08</td><td rowspan="1" colspan="1">7.86</td><td rowspan="1" colspan="1">0.20</td></tr><tr><td rowspan="2" colspan="1">
                      <italic><tp:taxon-name><tp:taxon-name-part taxon-name-part-type="genus" reg="Agabus">A.</tp:taxon-name-part> <tp:taxon-name-part taxon-name-part-type="species" reg="raffrayi">raffrayi</tp:taxon-name-part></tp:taxon-name></italic>
                    </td><td rowspan="1" colspan="1">♀</td><td rowspan="1" colspan="1">5</td><td rowspan="1" colspan="1">2.11</td><td rowspan="1" colspan="1">2.84</td><td rowspan="1" colspan="1">2.58</td><td rowspan="1" colspan="1">0.28</td><td rowspan="1" colspan="1">5</td><td rowspan="1" colspan="1">2.16</td><td rowspan="1" colspan="1">2.33</td><td rowspan="1" colspan="1">2.25</td><td rowspan="1" colspan="1">0.06</td><td rowspan="1" colspan="1">5</td><td rowspan="1" colspan="1">6.96</td><td rowspan="1" colspan="1">8.16</td><td rowspan="1" colspan="1">7.70</td><td rowspan="1" colspan="1">0.45</td></tr><tr><td rowspan="1" colspan="1">♂</td><td rowspan="1" colspan="1">7</td><td rowspan="1" colspan="1">2.46</td><td rowspan="1" colspan="1">2.71</td><td rowspan="1" colspan="1">2.61</td><td rowspan="1" colspan="1">0.10</td><td rowspan="1" colspan="1">7</td><td rowspan="1" colspan="1">2.25</td><td rowspan="1" colspan="1">2.29</td><td rowspan="1" colspan="1">2.27</td><td rowspan="1" colspan="1">0.01</td><td rowspan="1" colspan="1">7</td><td rowspan="1" colspan="1">7.52</td><td rowspan="1" colspan="1">8.24</td><td rowspan="1" colspan="1">7.82</td><td rowspan="1" colspan="1">0.31</td></tr><tr><td rowspan="2" colspan="1">
                      <italic><tp:taxon-name><tp:taxon-name-part taxon-name-part-type="genus" reg="Agabus">A.</tp:taxon-name-part> <tp:taxon-name-part taxon-name-part-type="species" reg="pallidus">pallidus</tp:taxon-name-part></tp:taxon-name></italic>
                    </td><td rowspan="1" colspan="1">♀</td><td rowspan="1" colspan="1">6</td><td rowspan="1" colspan="1">3.06</td><td rowspan="1" colspan="1">3.53</td><td rowspan="1" colspan="1">3.29</td><td rowspan="1" colspan="1">0.16</td><td rowspan="1" colspan="1">6</td><td rowspan="1" colspan="1">2.15</td><td rowspan="1" colspan="1">2.29</td><td rowspan="1" colspan="1">2.22</td><td rowspan="1" colspan="1">0.05</td><td rowspan="1" colspan="1">6</td><td rowspan="1" colspan="1">7.52</td><td rowspan="1" colspan="1">8.08</td><td rowspan="1" colspan="1">7.79</td><td rowspan="1" colspan="1">0.25</td></tr><tr><td rowspan="1" colspan="1">♂</td><td rowspan="1" colspan="1">5</td><td rowspan="1" colspan="1">3.05</td><td rowspan="1" colspan="1">3.81</td><td rowspan="1" colspan="1">3.39</td><td rowspan="1" colspan="1">0.27</td><td rowspan="1" colspan="1">5</td><td rowspan="1" colspan="1">2.30</td><td rowspan="1" colspan="1">2.45</td><td rowspan="1" colspan="1">2.34</td><td rowspan="1" colspan="1">0.06</td><td rowspan="1" colspan="1">5</td><td rowspan="1" colspan="1">7.92</td><td rowspan="1" colspan="1">8.40</td><td rowspan="1" colspan="1">8.14</td><td rowspan="1" colspan="1">0.18</td></tr><tr><td rowspan="2" colspan="1"><italic><tp:taxon-name><tp:taxon-name-part taxon-name-part-type="genus" reg="Agabus">A.</tp:taxon-name-part> <tp:taxon-name-part taxon-name-part-type="species" reg="riberae">riberae</tp:taxon-name-part></tp:taxon-name></italic> sp. nov.</td><td rowspan="1" colspan="1">♀</td><td rowspan="1" colspan="1">6</td><td rowspan="1" colspan="1">3.00</td><td rowspan="1" colspan="1">3.17</td><td rowspan="1" colspan="1">3.05</td><td rowspan="1" colspan="1">0.07</td><td rowspan="1" colspan="1">6</td><td rowspan="1" colspan="1">2.24</td><td rowspan="1" colspan="1">2.33</td><td rowspan="1" colspan="1">2.27</td><td rowspan="1" colspan="1">0.03</td><td rowspan="1" colspan="1">6</td><td rowspan="1" colspan="1">7.21</td><td rowspan="1" colspan="1">8.08</td><td rowspan="1" colspan="1">7.70</td><td rowspan="1" colspan="1">0.35</td></tr><tr><td rowspan="1" colspan="1">♂</td><td rowspan="1" colspan="1">16</td><td rowspan="1" colspan="1">2.65</td><td rowspan="1" colspan="1">3.53</td><td rowspan="1" colspan="1">2.91</td><td rowspan="1" colspan="1">0.19</td><td rowspan="1" colspan="1">16</td><td rowspan="1" colspan="1">2.21</td><td rowspan="1" colspan="1">2.37</td><td rowspan="1" colspan="1">2.28</td><td rowspan="1" colspan="1">0.05</td><td rowspan="1" colspan="1">16</td><td rowspan="1" colspan="1">7.21</td><td rowspan="1" colspan="1">8.24</td><td rowspan="1" colspan="1">7.83</td><td rowspan="1" colspan="1">0.29</td></tr><tr><td rowspan="2" colspan="1"><italic><tp:taxon-name><tp:taxon-name-part taxon-name-part-type="genus" reg="Agabus">A.</tp:taxon-name-part> <tp:taxon-name-part taxon-name-part-type="species" reg="agulhas">agulhas</tp:taxon-name-part></tp:taxon-name></italic> sp. nov.</td><td rowspan="1" colspan="1">♀</td><td rowspan="1" colspan="1">2</td><td rowspan="1" colspan="1">3.67</td><td rowspan="1" colspan="1">3.75</td><td rowspan="1" colspan="1">3.71</td><td rowspan="1" colspan="1">0.06</td><td rowspan="1" colspan="1">2</td><td rowspan="1" colspan="1">2.15</td><td rowspan="1" colspan="1">2.18</td><td rowspan="1" colspan="1">2.16</td><td rowspan="1" colspan="1">0.02</td><td rowspan="1" colspan="1">2</td><td rowspan="1" colspan="1">7.94</td><td rowspan="1" colspan="1">7.94</td><td rowspan="1" colspan="1">7.94</td><td rowspan="1" colspan="1">0</td></tr><tr><td rowspan="1" colspan="1">♂</td><td rowspan="1" colspan="1">4</td><td rowspan="1" colspan="1">3.67</td><td rowspan="1" colspan="1">4.54</td><td rowspan="1" colspan="1">4.01</td><td rowspan="1" colspan="1">0.38</td><td rowspan="1" colspan="1">4</td><td rowspan="1" colspan="1">2.10</td><td rowspan="1" colspan="1">2.24</td><td rowspan="1" colspan="1">2.17</td><td rowspan="1" colspan="1">0.06</td><td rowspan="1" colspan="1">4</td><td rowspan="1" colspan="1">7.60</td><td rowspan="1" colspan="1">8.00</td><td rowspan="1" colspan="1">7.86</td><td rowspan="1" colspan="1">0.19</td></tr></tbody></table></table-wrap><table-wrap id="T2" position="float" orientation="portrait"><label>Table 2.</label><caption><p>Morphological characters in the <italic><tp:taxon-name><tp:taxon-name-part taxon-name-part-type="genus" reg="Agabus">Agabus</tp:taxon-name-part> <tp:taxon-name-part taxon-name-part-type="species" reg="raffrayi">raffrayi</tp:taxon-name-part></tp:taxon-name></italic> group. <abbrev xmlns:xlink="http://www.w3.org/1999/xlink" xlink:title="length of metatarsomere 2" id="ABBRID0EVPAI" xlink:type="simple">MT2L</abbrev>/<abbrev xmlns:xlink="http://www.w3.org/1999/xlink" xlink:title="width of metatarsomere 2" id="ABBRID0EZPAI" xlink:type="simple">MT2W</abbrev> = length/width of metatarsomere 2, <abbrev xmlns:xlink="http://www.w3.org/1999/xlink" xlink:title="length metatarsomere 5" id="ABBRID0E4PAI" xlink:type="simple">MT5L</abbrev>/<abbrev xmlns:xlink="http://www.w3.org/1999/xlink" xlink:title="width of metatarsomere 5" id="ABBRID0EBQAI" xlink:type="simple">MT5W</abbrev> = length/width of metatarsomere 5, <abbrev xmlns:xlink="http://www.w3.org/1999/xlink" xlink:title="length of protarsal claw" id="ABBRID0EFQAI" xlink:type="simple">CL</abbrev>/<abbrev xmlns:xlink="http://www.w3.org/1999/xlink" xlink:title="length of protarsomere 4" id="ABBRID0EJQAI" xlink:type="simple">PT4L</abbrev> = length of protarsal claw/length of protarsomere 4, N = number of specimens, Min = minimum value, Max = maximum value, <abbrev xmlns:xlink="http://www.w3.org/1999/xlink" xlink:title="standard deviation" id="ABBRID0ENQAI" xlink:type="simple">SD</abbrev> = standard deviation, <abbrev xmlns:xlink="http://www.w3.org/1999/xlink" xlink:title="not applicable" id="ABBRID0ERQAI" xlink:type="simple">NA</abbrev> = not applicable.</p></caption><table id="TID0E3XAI" rules="all"><tbody><tr><th rowspan="2" colspan="1">Species</th><th rowspan="2" colspan="1">Sex</th><th rowspan="1" colspan="5"><abbrev xmlns:xlink="http://www.w3.org/1999/xlink" xlink:title="length of metatarsomere 2" id="ABBRID0EERAI" xlink:type="simple">MT2L</abbrev>/<abbrev xmlns:xlink="http://www.w3.org/1999/xlink" xlink:title="width of metatarsomere 2" id="ABBRID0EIRAI" xlink:type="simple">MT2W</abbrev></th><th rowspan="1" colspan="5"><abbrev xmlns:xlink="http://www.w3.org/1999/xlink" xlink:title="length metatarsomere 5" id="ABBRID0EPRAI" xlink:type="simple">MT5L</abbrev>/<abbrev xmlns:xlink="http://www.w3.org/1999/xlink" xlink:title="width of metatarsomere 5" id="ABBRID0ETRAI" xlink:type="simple">MT5W</abbrev></th><th rowspan="1" colspan="5"><abbrev xmlns:xlink="http://www.w3.org/1999/xlink" xlink:title="length of protarsal claw" id="ABBRID0E1RAI" xlink:type="simple">CL</abbrev>/<abbrev xmlns:xlink="http://www.w3.org/1999/xlink" xlink:title="length of protarsomere 4" id="ABBRID0E5RAI" xlink:type="simple">PT4L</abbrev></th></tr><tr><th rowspan="1" colspan="1">N</th><th rowspan="1" colspan="1">Min</th><th rowspan="1" colspan="1">Max</th><th rowspan="1" colspan="1">Mean</th><th rowspan="1" colspan="1">
                      <abbrev xmlns:xlink="http://www.w3.org/1999/xlink" xlink:title="standard deviation" id="ABBRID0ESSAI" xlink:type="simple">SD</abbrev>
                    </th><th rowspan="1" colspan="1">N</th><th rowspan="1" colspan="1">Min</th><th rowspan="1" colspan="1">Max</th><th rowspan="1" colspan="1">Mean</th><th rowspan="1" colspan="1">
                      <abbrev xmlns:xlink="http://www.w3.org/1999/xlink" xlink:title="standard deviation" id="ABBRID0EGTAI" xlink:type="simple">SD</abbrev>
                    </th><th rowspan="1" colspan="1">N</th><th rowspan="1" colspan="1">Min</th><th rowspan="1" colspan="1">Max</th><th rowspan="1" colspan="1">Mean</th><th rowspan="1" colspan="1">
                      <abbrev xmlns:xlink="http://www.w3.org/1999/xlink" xlink:title="standard deviation" id="ABBRID0E1TAI" xlink:type="simple">SD</abbrev>
                    </th></tr><tr><td rowspan="2" colspan="1">
                      <italic><tp:taxon-name><tp:taxon-name-part taxon-name-part-type="genus" reg="Agabus">A.</tp:taxon-name-part> <tp:taxon-name-part taxon-name-part-type="species" reg="sjostedti">sjostedti</tp:taxon-name-part></tp:taxon-name></italic>
                    </td><td rowspan="1" colspan="1">♀</td><td rowspan="1" colspan="1">2</td><td rowspan="1" colspan="1">1.71</td><td rowspan="1" colspan="1">1.90</td><td rowspan="1" colspan="1">1.81</td><td rowspan="1" colspan="1">0.14</td><td rowspan="1" colspan="1">2</td><td rowspan="1" colspan="1">3.31</td><td rowspan="1" colspan="1">3.57</td><td rowspan="1" colspan="1">3.44</td><td rowspan="1" colspan="1">0.19</td><td rowspan="1" colspan="1">2</td><td rowspan="1" colspan="1">1.33</td><td rowspan="1" colspan="1">1.38</td><td rowspan="1" colspan="1">1.36</td><td rowspan="1" colspan="1">0.03</td></tr><tr><td rowspan="1" colspan="1">♂</td><td rowspan="1" colspan="1">4</td><td rowspan="1" colspan="1">1.68</td><td rowspan="1" colspan="1">1.92</td><td rowspan="1" colspan="1">1.80</td><td rowspan="1" colspan="1">0.10</td><td rowspan="1" colspan="1">4</td><td rowspan="1" colspan="1">3.12</td><td rowspan="1" colspan="1">3.67</td><td rowspan="1" colspan="1">3.39</td><td rowspan="1" colspan="1">0.22</td><td rowspan="1" colspan="1">4</td><td rowspan="1" colspan="1">1.3</td><td rowspan="1" colspan="1">1.39</td><td rowspan="1" colspan="1">1.35</td><td rowspan="1" colspan="1">0.04</td></tr><tr><td rowspan="2" colspan="1">
                      <italic><tp:taxon-name><tp:taxon-name-part taxon-name-part-type="genus" reg="Agabus">A.</tp:taxon-name-part> <tp:taxon-name-part taxon-name-part-type="species" reg="dytiscoides">dytiscoides</tp:taxon-name-part></tp:taxon-name></italic>
                    </td><td rowspan="1" colspan="1">♀</td><td rowspan="1" colspan="1">2</td><td rowspan="1" colspan="1">2.00</td><td rowspan="1" colspan="1">2.05</td><td rowspan="1" colspan="1">2.03</td><td rowspan="1" colspan="1">0.04</td><td rowspan="1" colspan="1">2</td><td rowspan="1" colspan="1">3.77</td><td rowspan="1" colspan="1">4.17</td><td rowspan="1" colspan="1">3.97</td><td rowspan="1" colspan="1">0.28</td><td rowspan="1" colspan="1">2</td><td rowspan="1" colspan="1">1.53</td><td rowspan="1" colspan="1">1.59</td><td rowspan="1" colspan="1">1.56</td><td rowspan="1" colspan="1">0.04</td></tr><tr><td rowspan="1" colspan="1">♂</td><td rowspan="1" colspan="1">5</td><td rowspan="1" colspan="1">1.81</td><td rowspan="1" colspan="1">2.00</td><td rowspan="1" colspan="1">1.91</td><td rowspan="1" colspan="1">0.07</td><td rowspan="1" colspan="1">5</td><td rowspan="1" colspan="1">3.69</td><td rowspan="1" colspan="1">4.17</td><td rowspan="1" colspan="1">4.02</td><td rowspan="1" colspan="1">0.19</td><td rowspan="1" colspan="1">5</td><td rowspan="1" colspan="1">1.26</td><td rowspan="1" colspan="1">1.47</td><td rowspan="1" colspan="1">1.35</td><td rowspan="1" colspan="1">0.10</td></tr><tr><td rowspan="2" colspan="1"><italic><tp:taxon-name><tp:taxon-name-part taxon-name-part-type="genus" reg="Agabus">A.</tp:taxon-name-part> <tp:taxon-name-part taxon-name-part-type="species" reg="anguluverpus">anguluverpus</tp:taxon-name-part></tp:taxon-name></italic> sp. nov.</td><td rowspan="1" colspan="1">♀</td><td rowspan="1" colspan="1">1</td><td rowspan="1" colspan="1">1.85</td><td rowspan="1" colspan="1">1.85</td><td rowspan="1" colspan="1">1.85</td><td rowspan="1" colspan="1">
                      <abbrev xmlns:xlink="http://www.w3.org/1999/xlink" xlink:title="not applicable" id="ABBRID0ED3AI" xlink:type="simple">NA</abbrev>
                    </td><td rowspan="1" colspan="1">1</td><td rowspan="1" colspan="1">3.07</td><td rowspan="1" colspan="1">3.07</td><td rowspan="1" colspan="1">3.07</td><td rowspan="1" colspan="1">
                      <abbrev xmlns:xlink="http://www.w3.org/1999/xlink" xlink:title="not applicable" id="ABBRID0EX3AI" xlink:type="simple">NA</abbrev>
                    </td><td rowspan="1" colspan="1">1</td><td rowspan="1" colspan="1">1.80</td><td rowspan="1" colspan="1">1.80</td><td rowspan="1" colspan="1">1.80</td><td rowspan="1" colspan="1">
                      <abbrev xmlns:xlink="http://www.w3.org/1999/xlink" xlink:title="not applicable" id="ABBRID0EL4AI" xlink:type="simple">NA</abbrev>
                    </td></tr><tr><td rowspan="1" colspan="1">♂</td><td rowspan="1" colspan="1">2</td><td rowspan="1" colspan="1">1.86</td><td rowspan="1" colspan="1">1.95</td><td rowspan="1" colspan="1">1.90</td><td rowspan="1" colspan="1">0.07</td><td rowspan="1" colspan="1">2</td><td rowspan="1" colspan="1">3.33</td><td rowspan="1" colspan="1">3.46</td><td rowspan="1" colspan="1">3.40</td><td rowspan="1" colspan="1">0.09</td><td rowspan="1" colspan="1">2</td><td rowspan="1" colspan="1">1.69</td><td rowspan="1" colspan="1">1.87</td><td rowspan="1" colspan="1">1.78</td><td rowspan="1" colspan="1">0.13</td></tr><tr><td rowspan="2" colspan="1"><italic><tp:taxon-name><tp:taxon-name-part taxon-name-part-type="genus" reg="Agabus">A.</tp:taxon-name-part> <tp:taxon-name-part taxon-name-part-type="species" reg="austellus">austellus</tp:taxon-name-part></tp:taxon-name></italic> sp. nov.</td><td rowspan="1" colspan="1">♀</td><td rowspan="1" colspan="1">17</td><td rowspan="1" colspan="1">1.38</td><td rowspan="1" colspan="1">1.84</td><td rowspan="1" colspan="1">1.57</td><td rowspan="1" colspan="1">0.14</td><td rowspan="1" colspan="1">17</td><td rowspan="1" colspan="1">2.46</td><td rowspan="1" colspan="1">3.55</td><td rowspan="1" colspan="1">2.88</td><td rowspan="1" colspan="1">0.25</td><td rowspan="1" colspan="1">17</td><td rowspan="1" colspan="1">1.44</td><td rowspan="1" colspan="1">2.00</td><td rowspan="1" colspan="1">1.77</td><td rowspan="1" colspan="1">0.14</td></tr><tr><td rowspan="1" colspan="1">♂</td><td rowspan="1" colspan="1">27</td><td rowspan="1" colspan="1">1.29</td><td rowspan="1" colspan="1">1.80</td><td rowspan="1" colspan="1">1.61</td><td rowspan="1" colspan="1">0.14</td><td rowspan="1" colspan="1">27</td><td rowspan="1" colspan="1">2.54</td><td rowspan="1" colspan="1">3.50</td><td rowspan="1" colspan="1">3.06</td><td rowspan="1" colspan="1">0.25</td><td rowspan="1" colspan="1">26</td><td rowspan="1" colspan="1">1.50</td><td rowspan="1" colspan="1">1.88</td><td rowspan="1" colspan="1">1.70</td><td rowspan="1" colspan="1">0.09</td></tr><tr><td rowspan="2" colspan="1">
                      <italic><tp:taxon-name><tp:taxon-name-part taxon-name-part-type="genus" reg="Agabus">A.</tp:taxon-name-part> <tp:taxon-name-part taxon-name-part-type="species" reg="ruwenzoricus">ruwenzoricus</tp:taxon-name-part></tp:taxon-name></italic>
                    </td><td rowspan="1" colspan="1">♀</td><td rowspan="1" colspan="1">9</td><td rowspan="1" colspan="1">1.40</td><td rowspan="1" colspan="1">1.67</td><td rowspan="1" colspan="1">1.49</td><td rowspan="1" colspan="1">0.08</td><td rowspan="1" colspan="1">8</td><td rowspan="1" colspan="1">2.46</td><td rowspan="1" colspan="1">3.09</td><td rowspan="1" colspan="1">2.76</td><td rowspan="1" colspan="1">0.23</td><td rowspan="1" colspan="1">9</td><td rowspan="1" colspan="1">1.43</td><td rowspan="1" colspan="1">1.73</td><td rowspan="1" colspan="1">1.64</td><td rowspan="1" colspan="1">0.09</td></tr><tr><td rowspan="1" colspan="1">♂</td><td rowspan="1" colspan="1">17</td><td rowspan="1" colspan="1">1.32</td><td rowspan="1" colspan="1">1.75</td><td rowspan="1" colspan="1">1.46</td><td rowspan="1" colspan="1">0.12</td><td rowspan="1" colspan="1">17</td><td rowspan="1" colspan="1">2.46</td><td rowspan="1" colspan="1">3.23</td><td rowspan="1" colspan="1">2.71</td><td rowspan="1" colspan="1">0.20</td><td rowspan="1" colspan="1">17</td><td rowspan="1" colspan="1">1.53</td><td rowspan="1" colspan="1">1.88</td><td rowspan="1" colspan="1">1.70</td><td rowspan="1" colspan="1">0.09</td></tr><tr><td rowspan="2" colspan="1">
                      <italic><tp:taxon-name><tp:taxon-name-part taxon-name-part-type="genus" reg="Agabus">A.</tp:taxon-name-part> <tp:taxon-name-part taxon-name-part-type="species" reg="raffrayi">raffrayi</tp:taxon-name-part></tp:taxon-name></italic>
                    </td><td rowspan="1" colspan="1">♀</td><td rowspan="1" colspan="1">5</td><td rowspan="1" colspan="1">1.31</td><td rowspan="1" colspan="1">1.43</td><td rowspan="1" colspan="1">1.37</td><td rowspan="1" colspan="1">0.05</td><td rowspan="1" colspan="1">5</td><td rowspan="1" colspan="1">2.50</td><td rowspan="1" colspan="1">2.67</td><td rowspan="1" colspan="1">2.59</td><td rowspan="1" colspan="1">0.09</td><td rowspan="1" colspan="1">5</td><td rowspan="1" colspan="1">1.46</td><td rowspan="1" colspan="1">1.93</td><td rowspan="1" colspan="1">1.69</td><td rowspan="1" colspan="1">0.18</td></tr><tr><td rowspan="1" colspan="1">♂</td><td rowspan="1" colspan="1">7</td><td rowspan="1" colspan="1">1.22</td><td rowspan="1" colspan="1">1.52</td><td rowspan="1" colspan="1">1.35</td><td rowspan="1" colspan="1">0.10</td><td rowspan="1" colspan="1">6</td><td rowspan="1" colspan="1">2.31</td><td rowspan="1" colspan="1">2.92</td><td rowspan="1" colspan="1">2.54</td><td rowspan="1" colspan="1">0.21</td><td rowspan="1" colspan="1">6</td><td rowspan="1" colspan="1">1.63</td><td rowspan="1" colspan="1">1.87</td><td rowspan="1" colspan="1">1.74</td><td rowspan="1" colspan="1">0.11</td></tr><tr><td rowspan="2" colspan="1">
                      <italic><tp:taxon-name><tp:taxon-name-part taxon-name-part-type="genus" reg="Agabus">A.</tp:taxon-name-part> <tp:taxon-name-part taxon-name-part-type="species" reg="pallidus">pallidus</tp:taxon-name-part></tp:taxon-name></italic>
                    </td><td rowspan="1" colspan="1">♀</td><td rowspan="1" colspan="1">6</td><td rowspan="1" colspan="1">1.30</td><td rowspan="1" colspan="1">1.50</td><td rowspan="1" colspan="1">1.37</td><td rowspan="1" colspan="1">0.09</td><td rowspan="1" colspan="1">6</td><td rowspan="1" colspan="1">2.46</td><td rowspan="1" colspan="1">2.92</td><td rowspan="1" colspan="1">2.65</td><td rowspan="1" colspan="1">0.17</td><td rowspan="1" colspan="1">6</td><td rowspan="1" colspan="1">1.67</td><td rowspan="1" colspan="1">1.86</td><td rowspan="1" colspan="1">1.77</td><td rowspan="1" colspan="1">0.07</td></tr><tr><td rowspan="1" colspan="1">♂</td><td rowspan="1" colspan="1">5</td><td rowspan="1" colspan="1">1.25</td><td rowspan="1" colspan="1">1.36</td><td rowspan="1" colspan="1">1.30</td><td rowspan="1" colspan="1">0.05</td><td rowspan="1" colspan="1">5</td><td rowspan="1" colspan="1">2.36</td><td rowspan="1" colspan="1">2.67</td><td rowspan="1" colspan="1">2.48</td><td rowspan="1" colspan="1">0.12</td><td rowspan="1" colspan="1">5</td><td rowspan="1" colspan="1">1.63</td><td rowspan="1" colspan="1">1.86</td><td rowspan="1" colspan="1">1.75</td><td rowspan="1" colspan="1">0.12</td></tr><tr><td rowspan="2" colspan="1"><italic><tp:taxon-name><tp:taxon-name-part taxon-name-part-type="genus" reg="Agabus">A.</tp:taxon-name-part> <tp:taxon-name-part taxon-name-part-type="species" reg="riberae">riberae</tp:taxon-name-part></tp:taxon-name></italic> sp. nov.</td><td rowspan="1" colspan="1">♀</td><td rowspan="1" colspan="1">6</td><td rowspan="1" colspan="1">1.67</td><td rowspan="1" colspan="1">1.76</td><td rowspan="1" colspan="1">1.71</td><td rowspan="1" colspan="1">0.04</td><td rowspan="1" colspan="1">6</td><td rowspan="1" colspan="1">2.93</td><td rowspan="1" colspan="1">3.31</td><td rowspan="1" colspan="1">3.12</td><td rowspan="1" colspan="1">0.15</td><td rowspan="1" colspan="1">6</td><td rowspan="1" colspan="1">1.53</td><td rowspan="1" colspan="1">1.68</td><td rowspan="1" colspan="1">1.62</td><td rowspan="1" colspan="1">0.07</td></tr><tr><td rowspan="1" colspan="1">♂</td><td rowspan="1" colspan="1">16</td><td rowspan="1" colspan="1">1.64</td><td rowspan="1" colspan="1">1.88</td><td rowspan="1" colspan="1">1.72</td><td rowspan="1" colspan="1">0.06</td><td rowspan="1" colspan="1">16</td><td rowspan="1" colspan="1">2.94</td><td rowspan="1" colspan="1">3.54</td><td rowspan="1" colspan="1">3.24</td><td rowspan="1" colspan="1">0.21</td><td rowspan="1" colspan="1">16</td><td rowspan="1" colspan="1">1.60</td><td rowspan="1" colspan="1">1.75</td><td rowspan="1" colspan="1">1.66</td><td rowspan="1" colspan="1">0.05</td></tr><tr><td rowspan="2" colspan="1"><italic><tp:taxon-name><tp:taxon-name-part taxon-name-part-type="genus" reg="Agabus">A.</tp:taxon-name-part> <tp:taxon-name-part taxon-name-part-type="species" reg="agulhas">agulhas</tp:taxon-name-part></tp:taxon-name></italic> sp. nov.</td><td rowspan="1" colspan="1">♀</td><td rowspan="1" colspan="1">2</td><td rowspan="1" colspan="1">1.48</td><td rowspan="1" colspan="1">1.52</td><td rowspan="1" colspan="1">1.50</td><td rowspan="1" colspan="1">0.03</td><td rowspan="1" colspan="1">2</td><td rowspan="1" colspan="1">2.64</td><td rowspan="1" colspan="1">2.71</td><td rowspan="1" colspan="1">2.68</td><td rowspan="1" colspan="1">0.05</td><td rowspan="1" colspan="1">2</td><td rowspan="1" colspan="1">1.78</td><td rowspan="1" colspan="1">1.88</td><td rowspan="1" colspan="1">1.83</td><td rowspan="1" colspan="1">0.07</td></tr><tr><td rowspan="1" colspan="1">♂</td><td rowspan="1" colspan="1">4</td><td rowspan="1" colspan="1">1.43</td><td rowspan="1" colspan="1">1.52</td><td rowspan="1" colspan="1">1.48</td><td rowspan="1" colspan="1">0.04</td><td rowspan="1" colspan="1">4</td><td rowspan="1" colspan="1">2.62</td><td rowspan="1" colspan="1">2.83</td><td rowspan="1" colspan="1">2.70</td><td rowspan="1" colspan="1">0.09</td><td rowspan="1" colspan="1">4</td><td rowspan="1" colspan="1">1.80</td><td rowspan="1" colspan="1">2.21</td><td rowspan="1" colspan="1">2.00</td><td rowspan="1" colspan="1">0.18</td></tr></tbody></table></table-wrap></tp:treatment-sec><ref-list><ref id="B13"><mixed-citation xmlns:xlink="http://www.w3.org/1999/xlink" xlink:type="simple"><person-group><name name-style="western"><surname>Miller</surname><given-names>KB</given-names></name><name name-style="western"><surname>Nilsson</surname><given-names>AN</given-names></name></person-group> (<year>2003</year>) <article-title>Homology and terminology: Communicating information about rotated structures in water beetles.</article-title><source>Latissimus</source><volume>17</volume>: <fpage>1</fpage>–<lpage>4</lpage>.</mixed-citation></ref></ref-list></tp:taxon-treatment>
